# Supplementary material for: Uneven selection pressure accelerating divergence of Populus and Salix
Source: Hortic Res. 2019 Apr 6;6:37. doi: 10.1038/s41438-019-0121-y (PMC6450953; doi:10.1038/s41438-019-0121-y)
Supplement: Supplementary file 4 — The Ks and ω ratios for PGRS in the genome of P. trichocarpa [file 41438_2019_121_MOESM4_ESM.xlsx]

## Sheet: Sheet1
PGAS	Position	Ks	ω
Potri.001G000500.1&Potri.003G224100.1	chr1&chr3	0.589612	0.0978806
Potri.001G000700.1&Potri.003G224000.1	chr1&chr3	0.236678	0.149337
Potri.001G000800.1&Potri.003G223800.1	chr1&chr3	0.182317	0.441636
Potri.001G000900.1&Potri.003G223600.1	chr1&chr3	0.515757	0.406952
Potri.001G001100.1&Potri.003G223500.1	chr1&chr3	0.32739	0.27336
Potri.001G001200.1&Potri.003G223400.1	chr1&chr3	0.288458	0.671021
Potri.001G001400.1&Potri.003G223300.1	chr1&chr3	0.290094	0.439791
Potri.001G001500.1&Potri.003G223200.1	chr1&chr3	0.211632	0.370568
Potri.001G001600.1&Potri.003G223100.1	chr1&chr3	0.230294	0.141568
Potri.001G001700.1&Potri.003G223000.1	chr1&chr3	0.250014	0.364771
Potri.001G002000.1&Potri.003G222700.1	chr1&chr3	0.254973	0.188227
Potri.001G002300.1&Potri.003G222600.1	chr1&chr3	0.329494	0.21659
Potri.001G002500.1&Potri.003G222400.1	chr1&chr3	0.233181	0.0677072
Potri.001G002600.1&Potri.003G222300.1	chr1&chr3	0.195684	0.304602
Potri.001G002700.1&Potri.003G222200.1	chr1&chr3	0.266853	0.47665
Potri.001G003200.1&Potri.003G222000.1	chr1&chr3	0.184943	0.692391
Potri.001G003300.1&Potri.003G221800.1	chr1&chr3	0.225364	0.275802
Potri.001G003500.1&Potri.003G221500.1	chr1&chr3	0.243575	0.424159
Potri.001G003600.1&Potri.003G221400.1	chr1&chr3	0.447097	0.422329
Potri.001G003800.1&Potri.003G221200.1	chr1&chr3	0.242542	0.134897
Potri.001G003900.1&Potri.003G221100.1	chr1&chr3	0.175675	0.131619
Potri.001G004000.1&Potri.003G221000.1	chr1&chr3	0.179415	0.246377
Potri.001G004100.1&Potri.003G220900.1	chr1&chr3	0.17039	0.402929
Potri.001G004200.1&Potri.003G220800.1	chr1&chr3	0.190682	0.27095
Potri.001G004500.1&Potri.003G220400.1	chr1&chr3	0.257219	0.098457
Potri.001G004600.1&Potri.003G220300.1	chr1&chr3	0.20388	0.110542
Potri.001G004700.1&Potri.003G220200.1	chr1&chr3	0.25115	0.356116
Potri.001G004800.1&Potri.003G220100.1	chr1&chr3	0.292647	0.075524
Potri.001G004900.1&Potri.003G220000.1	chr1&chr3	0.193947	1.72653
Potri.001G005100.1&Potri.003G219900.1	chr1&chr3	0.234261	0.315496
Potri.001G005400.1&Potri.003G219300.1	chr1&chr3	0.261292	0.253137
Potri.001G005500.1&Potri.003G219200.1	chr1&chr3	0.21504	0.356065
Potri.001G005700.1&Potri.003G218900.1	chr1&chr3	0.450935	0.399503
Potri.001G006200.1&Potri.003G218800.1	chr1&chr3	0.225824	0.335939
Potri.001G006300.1&Potri.003G218700.1	chr1&chr3	0.264073	0.124968
Potri.001G006400.1&Potri.003G218600.1	chr1&chr3	0.491857	0.386706
Potri.001G006500.1&Potri.003G218500.1	chr1&chr3	0.191689	0.325651
Potri.001G007000.1&Potri.003G218400.1	chr1&chr3	0.386746	0.18851
Potri.001G007400.1&Potri.003G218200.1	chr1&chr3	0.386009	0.18046
Potri.001G007600.1&Potri.003G218000.1	chr1&chr3	0.404791	0.513166
Potri.001G007800.1&Potri.003G217900.1	chr1&chr3	0.235142	0.0169658
Potri.001G007900.1&Potri.003G217800.1	chr1&chr3	0.242122	0.31942
Potri.001G008000.1&Potri.003G217700.1	chr1&chr3	0.172737	0.0898092
Potri.001G008100.1&Potri.003G217500.1	chr1&chr3	0.251548	0.582782
Potri.001G008500.1&Potri.003G217000.1	chr1&chr3	0.376137	0.367235
Potri.001G008700.1&Potri.003G216800.1	chr1&chr3	0.2839	0.435179
Potri.001G008900.1&Potri.003G216500.1	chr1&chr3	0.610089	0.362812
Potri.001G009100.1&Potri.003G216200.1	chr1&chr3	0.295111	0.227244
Potri.001G009200.1&Potri.003G216100.1	chr1&chr3	0.33902	0.269671
Potri.001G009300.1&Potri.003G216000.1	chr1&chr3	0.233811	0.302763
Potri.001G009400.1&Potri.003G215900.1	chr1&chr3	0.341266	0.534088
Potri.001G009600.1&Potri.003G215800.1	chr1&chr3	0.623532	0.247433
Potri.001G009700.1&Potri.003G215700.1	chr1&chr3	0.204483	0.131412
Potri.001G009900.1&Potri.003G215600.1	chr1&chr3	0.242306	0.291665
Potri.001G010500.1&Potri.003G215400.1	chr1&chr3	0.314858	0.131457
Potri.001G010600.1&Potri.003G215300.1	chr1&chr3	0.144769	0.635596
Potri.001G010700.1&Potri.003G215200.1	chr1&chr3	0.221963	0.349999
Potri.001G010800.1&Potri.003G215100.1	chr1&chr3	0.181598	0.0939079
Potri.001G011800.1&Potri.003G214300.1	chr1&chr3	0.428131	0.135125
Potri.001G012300.1&Potri.003G214100.1	chr1&chr3	0.20996	0.47273
Potri.001G012800.1&Potri.003G213600.1	chr1&chr3	0.235539	0.223702
Potri.001G013200.1&Potri.003G213200.1	chr1&chr3	0.245531	0.145321
Potri.001G013300.1&Potri.003G213000.1	chr1&chr3	0.177073	0.37131
Potri.001G013400.1&Potri.003G212900.1	chr1&chr3	0.194723	0.336045
Potri.001G013500.1&Potri.003G212700.1	chr1&chr3	0.241066	0.0975179
Potri.001G013600.1&Potri.003G212500.1	chr1&chr3	0.343724	0.31756
Potri.001G013700.1&Potri.003G212400.1	chr1&chr3	0.19439	0.226607
Potri.001G013800.1&Potri.003G212300.1	chr1&chr3	0.195855	0.322491
Potri.001G014000.1&Potri.003G212200.1	chr1&chr3	0.582022	0.362826
Potri.001G015000.1&Potri.003G211200.1	chr1&chr3	0.186637	0.134139
Potri.001G015700.1&Potri.003G210800.1	chr1&chr3	0.230579	0.149511
Potri.001G015900.1&Potri.003G210500.1	chr1&chr3	0.203791	0.328924
Potri.001G016600.1&Potri.003G210200.1	chr1&chr3	0.284469	0.227533
Potri.001G017000.1&Potri.003G207600.1	chr1&chr3	0.332442	0.206734
Potri.001G017100.1&Potri.003G207400.1	chr1&chr3	0.199024	0.47483
Potri.001G017300.1&Potri.003G207200.1	chr1&chr3	0.309574	0.368621
Potri.001G017400.1&Potri.003G207100.1	chr1&chr3	0.123999	0.470734
Potri.001G017500.1&Potri.003G207000.1	chr1&chr3	0.255142	0.167632
Potri.001G017600.1&Potri.003G206200.1	chr1&chr3	0.467751	0.624338
Potri.001G018200.1&Potri.003G206000.1	chr1&chr3	0.317967	0.184137
Potri.001G018300.1&Potri.003G205800.1	chr1&chr3	0.403675	0.130347
Potri.001G018400.1&Potri.003G205700.1	chr1&chr3	0.268695	0.118759
Potri.001G018600.1&Potri.003G205500.1	chr1&chr3	0.101167	0.447692
Potri.001G018700.1&Potri.003G205400.1	chr1&chr3	0.239916	0.304613
Potri.001G018800.1&Potri.003G205100.1	chr1&chr3	0.189277	0.148879
Potri.001G018900.1&Potri.003G205000.1	chr1&chr3	0.215069	0.357049
Potri.001G019000.1&Potri.003G204900.1	chr1&chr3	0.243544	0.198921
Potri.001G019200.1&Potri.003G204700.1	chr1&chr3	0.252988	0.356151
Potri.001G019400.1&Potri.003G204600.1	chr1&chr3	0.191358	0.209778
Potri.001G019600.1&Potri.003G204500.1	chr1&chr3	0.21804	0.285168
Potri.001G020200.1&Potri.003G204400.1	chr1&chr3	0.225145	0.561143
Potri.001G020300.1&Potri.003G204300.1	chr1&chr3	0.230422	0.136652
Potri.001G020400.1&Potri.003G204200.1	chr1&chr3	0.350862	0.316805
Potri.001G020500.1&Potri.003G204100.1	chr1&chr3	0.404908	0.213639
Potri.001G020600.1&Potri.003G204000.1	chr1&chr3	0.230045	0.236488
Potri.001G020700.1&Potri.003G203900.1	chr1&chr3	0.35911	0.230702
Potri.001G020800.1&Potri.003G203800.1	chr1&chr3	0.178978	0.153068
Potri.001G020900.1&Potri.003G203600.1	chr1&chr3	0.147982	0.270313
Potri.001G021500.1&Potri.003G203000.1	chr1&chr3	0.29031	0.912087
Potri.001G022700.1&Potri.003G202900.1	chr1&chr3	0.210501	0.182184
Potri.001G022900.1&Potri.003G202700.1	chr1&chr3	0.233463	0.134721
Potri.001G023100.1&Potri.003G202500.1	chr1&chr3	0.314348	0.299989
Potri.001G023400.1&Potri.003G202200.1	chr1&chr3	0.389716	0.223756
Potri.001G023500.1&Potri.003G202100.1	chr1&chr3	0.299152	0.132014
Potri.001G023900.1&Potri.003G201600.1	chr1&chr3	0.633994	0.264367
Potri.001G024000.1&Potri.003G201500.1	chr1&chr3	0.417479	0.241731
Potri.001G024100.1&Potri.003G201400.1	chr1&chr3	0.207881	0.625236
Potri.001G024500.1&Potri.003G201100.1	chr1&chr3	0.273248	0.00548159
Potri.001G024600.1&Potri.003G201000.1	chr1&chr3	0.229247	0.26005
Potri.001G025100.1&Potri.003G200600.1	chr1&chr3	0.252363	0.309305
Potri.001G025600.1&Potri.003G199300.1	chr1&chr3	0.204176	0.703704
Potri.001G026000.1&Potri.003G198800.1	chr1&chr3	0.465098	0.265102
Potri.001G026100.1&Potri.003G198700.1	chr1&chr3	0.302019	0.0723898
Potri.001G026200.1&Potri.003G198600.1	chr1&chr3	0.277697	0.193301
Potri.001G026300.1&Potri.003G198500.1	chr1&chr3	0.312822	0.180954
Potri.001G026400.1&Potri.003G198300.1	chr1&chr3	0.208696	0.400785
Potri.001G026500.1&Potri.003G198200.1	chr1&chr3	0.169776	0.688075
Potri.001G026600.1&Potri.003G198100.1	chr1&chr3	0.265196	0.256864
Potri.001G026700.1&Potri.003G198000.1	chr1&chr3	0.267898	0.295653
Potri.001G026800.1&Potri.003G197900.1	chr1&chr3	0.187509	0.185032
Potri.001G026900.1&Potri.003G197600.1	chr1&chr3	0.223203	0.283161
Potri.001G027000.1&Potri.003G197500.1	chr1&chr3	0.377087	0.0438585
Potri.001G027100.1&Potri.003G197400.1	chr1&chr3	0.316486	0.21535
Potri.001G027200.1&Potri.003G196900.1	chr1&chr3	0.28242	0.377144
Potri.001G027400.1&Potri.003G196500.1	chr1&chr3	0.199678	0.27619
Potri.001G027600.1&Potri.003G196200.1	chr1&chr3	0.439697	0.322895
Potri.001G027700.1&Potri.003G196100.1	chr1&chr3	0.293743	0.296892
Potri.001G027900.1&Potri.003G196000.1	chr1&chr3	0.212226	0.209541
Potri.001G028000.1&Potri.003G195700.1	chr1&chr3	0.277876	0.175378
Potri.001G028100.1&Potri.003G195600.1	chr1&chr3	0.315412	0.266833
Potri.001G028200.1&Potri.003G195500.1	chr1&chr3	0.183348	0.404015
Potri.001G028300.1&Potri.003G195400.1	chr1&chr3	0.229459	0.301821
Potri.001G028400.1&Potri.003G195300.1	chr1&chr3	0.344843	0.229867
Potri.001G028600.1&Potri.003G195100.1	chr1&chr3	0.488152	0.304014
Potri.001G028900.1&Potri.003G195000.1	chr1&chr3	0.131782	0.547538
Potri.001G029500.1&Potri.003G194900.1	chr1&chr3	0.237388	0.197825
Potri.001G029600.1&Potri.003G194800.1	chr1&chr3	0.605089	0.428733
Potri.001G029700.1&Potri.003G194700.1	chr1&chr3	0.43986	0.175843
Potri.001G029800.1&Potri.003G194600.1	chr1&chr3	0.158685	0.33927
Potri.001G030000.1&Potri.003G194500.1	chr1&chr3	0.153819	0.0789805
Potri.001G030900.1&Potri.003G194300.1	chr1&chr3	0.156527	0.240769
Potri.001G031700.1&Potri.003G194000.1	chr1&chr3	0.198195	0.263496
Potri.001G031800.1&Potri.003G193800.1	chr1&chr3	0.219554	0.554157
Potri.001G031900.1&Potri.003G193700.1	chr1&chr3	0.256723	0.176542
Potri.001G032000.1&Potri.003G193000.1	chr1&chr3	0.264691	0.264697
Potri.001G032100.1&Potri.003G192900.1	chr1&chr3	0.242098	0.429053
Potri.001G032200.1&Potri.003G192800.1	chr1&chr3	0.299212	0.349145
Potri.001G032300.1&Potri.003G192700.1	chr1&chr3	0.342198	0.310542
Potri.001G032400.1&Potri.003G192600.1	chr1&chr3	0.263269	0.180717
Potri.001G032500.1&Potri.003G192500.1	chr1&chr3	0.203674	0.21471
Potri.001G032600.1&Potri.003G192400.1	chr1&chr3	0.269083	0.53414
Potri.001G032800.1&Potri.003G192300.1	chr1&chr3	0.223035	0.320965
Potri.001G032900.1&Potri.003G192200.1	chr1&chr3	0.248108	0.264969
Potri.001G033200.1&Potri.003G192100.1	chr1&chr3	0.303341	0.200066
Potri.001G033600.1&Potri.003G191600.1	chr1&chr3	0.211433	0.343404
Potri.001G034200.1&Potri.003G191100.1	chr1&chr3	0.385854	0.22536
Potri.001G034400.1&Potri.003G190800.1	chr1&chr3	0.211314	0.103002
Potri.001G034500.1&Potri.003G190700.1	chr1&chr3	0.608049	0.493567
Potri.001G035200.1&Potri.003G190400.1	chr1&chr3	0.545983	0.65588
Potri.001G035400.1&Potri.003G190200.1	chr1&chr3	0.404558	0.307696
Potri.001G035800.1&Potri.003G190000.1	chr1&chr3	0.201816	0.237906
Potri.001G035900.1&Potri.003G189800.1	chr1&chr3	0.328032	0.354395
Potri.001G036000.1&Potri.003G189700.1	chr1&chr3	0.161351	0.503009
Potri.001G036100.1&Potri.003G189500.1	chr1&chr3	0.205358	0.103514
Potri.001G036400.1&Potri.003G189400.1	chr1&chr3	0.27194	0.14913
Potri.001G036800.1&Potri.003G188700.1	chr1&chr3	0.190191	0.223567
Potri.001G036900.1&Potri.003G188500.1	chr1&chr3	0.306558	0.178974
Potri.001G037200.1&Potri.003G187700.1	chr1&chr3	0.232622	0.499031
Potri.001G037400.1&Potri.003G187500.1	chr1&chr3	0.164248	0.274999
Potri.001G037500.1&Potri.003G187400.1	chr1&chr3	0.192037	0.404443
Potri.001G037700.1&Potri.003G187300.1	chr1&chr3	0.19778	0.126167
Potri.001G037900.1&Potri.003G186700.1	chr1&chr3	0.441491	0.291881
Potri.001G038000.1&Potri.003G186600.1	chr1&chr3	0.2094	0.177564
Potri.001G038100.1&Potri.003G186500.1	chr1&chr3	0.274571	0.103928
Potri.001G038200.1&Potri.003G186400.1	chr1&chr3	0.139538	0.441558
Potri.001G038500.1&Potri.003G186300.1	chr1&chr3	0.269668	0.457103
Potri.001G039800.1&Potri.003G186100.1	chr1&chr3	0.616847	0.403397
Potri.001G041200.1&Potri.003G185500.1	chr1&chr3	0.144079	0.241102
Potri.001G041400.1&Potri.003G185400.1	chr1&chr3	0.247911	0.835341
Potri.001G041500.1&Potri.003G185300.1	chr1&chr3	0.357539	0.160535
Potri.001G041600.1&Potri.003G185200.1	chr1&chr3	0.175937	0.542395
Potri.001G041700.1&Potri.003G185100.1	chr1&chr3	0.234754	0.300386
Potri.001G041800.1&Potri.003G185000.1	chr1&chr3	0.306075	0.273386
Potri.001G041900.1&Potri.003G184900.1	chr1&chr3	0.139881	0.410513
Potri.001G042500.1&Potri.003G184100.1	chr1&chr3	0.234199	0.274039
Potri.001G042600.1&Potri.003G184000.1	chr1&chr3	0.36627	0.141429
Potri.001G042900.1&Potri.003G183900.1	chr1&chr3	0.226836	0.150576
Potri.001G043000.1&Potri.003G183800.1	chr1&chr3	0.230336	0.256189
Potri.001G043100.1&Potri.003G183700.1	chr1&chr3	0.300641	0.180506
Potri.001G043200.1&Potri.003G183600.1	chr1&chr3	0.164366	0.143036
Potri.001G043400.1&Potri.003G183400.1	chr1&chr3	0.269955	0.0457426
Potri.001G043600.1&Potri.003G183300.1	chr1&chr3	0.330781	0.385751
Potri.001G043700.1&Potri.003G183100.1	chr1&chr3	0.2896	0.188607
Potri.001G043900.1&Potri.003G183000.1	chr1&chr3	0.194437	0.304521
Potri.001G044100.1&Potri.003G182500.1	chr1&chr3	0.281446	0.217006
Potri.001G044200.1&Potri.003G182400.1	chr1&chr3	0.184158	0.364423
Potri.001G044400.1&Potri.003G182300.1	chr1&chr3	0.372908	0.437001
Potri.001G044500.1&Potri.003G182200.1	chr1&chr3	0.197597	0.34815
Potri.001G044700.1&Potri.003G182100.1	chr1&chr3	0.201464	0.276849
Potri.001G046000.1&Potri.003G181600.1	chr1&chr3	0.422865	0.629566
Potri.001G046100.1&Potri.003G181400.1	chr1&chr3	0.193761	0.277328
Potri.001G046600.1&Potri.003G181200.1	chr1&chr3	0.150734	0.0944756
Potri.001G046700.1&Potri.003G181100.1	chr1&chr3	0.280729	0.0606068
Potri.001G046800.1&Potri.003G180900.1	chr1&chr3	0.242507	0.134794
Potri.001G047100.1&Potri.003G180800.1	chr1&chr3	0.247183	0.0939613
Potri.001G047400.1&Potri.003G180700.1	chr1&chr3	0.270294	0.215636
Potri.001G047500.1&Potri.003G180600.1	chr1&chr3	0.327792	0.282807
Potri.001G047700.1&Potri.003G180500.1	chr1&chr3	0.15757	0.426042
Potri.001G047800.1&Potri.003G180400.1	chr1&chr3	0.290301	0.117052
Potri.001G047900.1&Potri.003G180300.1	chr1&chr3	0.142845	0.265711
Potri.001G048000.1&Potri.003G180100.1	chr1&chr3	0.514972	0.24487
Potri.001G048100.1&Potri.003G180000.1	chr1&chr3	0.307972	0.109038
Potri.001G048200.1&Potri.003G179900.1	chr1&chr3	0.323291	0.185354
Potri.001G048300.1&Potri.003G179800.1	chr1&chr3	0.233743	0.224482
Potri.001G048400.1&Potri.003G179600.1	chr1&chr3	0.265963	0.848778
Potri.001G048500.1&Potri.003G179500.1	chr1&chr3	0.197728	0.431399
Potri.001G048700.1&Potri.003G178900.1	chr1&chr3	0.278378	0.252339
Potri.001G049300.1&Potri.003G178700.1	chr1&chr3	0.271642	0.506219
Potri.001G049400.1&Potri.003G178600.1	chr1&chr3	0.236806	0.13499
Potri.001G049700.1&Potri.003G178500.1	chr1&chr3	0.239889	0.494561
Potri.001G049800.1&Potri.003G178400.1	chr1&chr3	0.193276	0.495324
Potri.001G050000.1&Potri.003G178200.1	chr1&chr3	0.278845	0.15036
Potri.001G050200.1&Potri.003G177800.1	chr1&chr3	0.244286	0.224601
Potri.001G050400.1&Potri.003G177700.1	chr1&chr3	0.193669	0.128013
Potri.001G050600.1&Potri.003G177600.1	chr1&chr3	0.314567	0.18414
Potri.001G050700.1&Potri.003G177500.1	chr1&chr3	0.412794	0.347382
Potri.001G050800.1&Potri.003G177300.1	chr1&chr3	0.304405	0.935713
Potri.001G051400.1&Potri.003G177000.1	chr1&chr3	0.210577	0.131392
Potri.001G051500.1&Potri.003G176700.1	chr1&chr3	0.465083	0.119171
Potri.001G051700.1&Potri.003G176600.1	chr1&chr3	0.298891	0.128972
Potri.001G052000.1&Potri.003G176100.1	chr1&chr3	0.226151	0.462598
Potri.001G052200.1&Potri.003G176000.1	chr1&chr3	0.348863	0.290117
Potri.001G052300.1&Potri.003G175900.1	chr1&chr3	0.26504	0.160749
Potri.001G052400.1&Potri.003G175800.1	chr1&chr3	0.242101	0.221809
Potri.001G052500.1&Potri.003G175700.1	chr1&chr3	0.196871	0.184242
Potri.001G052600.1&Potri.003G175600.1	chr1&chr3	0.160243	0.757297
Potri.001G052800.1&Potri.003G175500.1	chr1&chr3	0.159163	0.759491
Potri.001G053000.1&Potri.003G175300.1	chr1&chr3	0.172384	0.396588
Potri.001G053100.1&Potri.003G175200.1	chr1&chr3	0.210373	0.264889
Potri.001G053200.1&Potri.003G175000.1	chr1&chr3	0.248354	0.512229
Potri.001G053400.1&Potri.003G174900.1	chr1&chr3	0.224363	0.22649
Potri.001G053500.1&Potri.003G174800.1	chr1&chr3	0.240831	0.261419
Potri.001G053600.1&Potri.003G174600.1	chr1&chr3	0.263313	0.436886
Potri.001G053900.1&Potri.003G174400.1	chr1&chr3	0.237799	0.253095
Potri.001G054000.1&Potri.003G174300.1	chr1&chr3	0.172638	0.372236
Potri.001G054400.1&Potri.003G173900.1	chr1&chr3	0.187961	0.105837
Potri.001G054500.1&Potri.003G173800.1	chr1&chr3	0.179469	0.141931
Potri.001G054700.1&Potri.003G173700.1	chr1&chr3	0.207402	0.295574
Potri.001G054800.1&Potri.003G173500.1	chr1&chr3	0.301252	0.266117
Potri.001G054900.1&Potri.003G173400.1	chr1&chr3	0.299387	0.21277
Potri.001G055100.1&Potri.003G173300.1	chr1&chr3	0.236305	0.342391
Potri.001G055200.1&Potri.003G173200.1	chr1&chr3	0.373116	0.277664
Potri.001G055300.1&Potri.003G173100.1	chr1&chr3	0.193342	0.41758
Potri.001G055400.1&Potri.003G173000.1	chr1&chr3	0.238884	0.0618081
Potri.001G055700.1&Potri.003G172700.1	chr1&chr3	0.212675	0.312472
Potri.001G055900.1&Potri.003G172600.1	chr1&chr3	0.164381	0.45799
Potri.001G056000.1&Potri.003G172500.1	chr1&chr3	0.347656	0.151979
Potri.001G056200.1&Potri.003G172400.1	chr1&chr3	0.494572	0.344574
Potri.001G056300.1&Potri.003G172300.1	chr1&chr3	0.20752	0.283709
Potri.001G056500.1&Potri.003G172000.1	chr1&chr3	0.181138	0.364893
Potri.001G056600.1&Potri.003G171800.1	chr1&chr3	0.280721	0.171273
Potri.001G056700.1&Potri.003G171500.1	chr1&chr3	0.218958	0.108277
Potri.001G056800.1&Potri.003G171400.1	chr1&chr3	0.354573	0.156534
Potri.001G057100.1&Potri.003G171300.1	chr1&chr3	0.134325	0.333376
Potri.001G057200.1&Potri.003G171200.1	chr1&chr3	0.211882	0.315017
Potri.001G057300.1&Potri.003G171100.1	chr1&chr3	0.284715	0.660143
Potri.001G057400.1&Potri.003G171000.1	chr1&chr3	0.196091	0.207308
Potri.001G057500.1&Potri.003G170800.1	chr1&chr3	0.504682	0.126248
Potri.001G057700.1&Potri.003G170700.1	chr1&chr3	0.236803	0.571732
Potri.001G057800.1&Potri.003G170600.1	chr1&chr3	0.188946	0.432438
Potri.001G057900.1&Potri.003G170500.1	chr1&chr3	0.207833	0.141958
Potri.001G058000.1&Potri.003G170400.1	chr1&chr3	0.238436	0.551373
Potri.001G058100.1&Potri.003G170300.1	chr1&chr3	0.252127	0.390105
Potri.001G058400.1&Potri.003G169600.1	chr1&chr3	0.1833	0.185349
Potri.001G058500.1&Potri.003G169500.1	chr1&chr3	0.285518	0.363859
Potri.001G058600.1&Potri.003G169400.1	chr1&chr3	0.152286	0.428507
Potri.001G058700.1&Potri.003G169200.1	chr1&chr3	0.235182	0.300891
Potri.001G058800.1&Potri.003G169100.1	chr1&chr3	0.346408	0.178017
Potri.001G058900.1&Potri.003G169000.1	chr1&chr3	0.222857	0.236515
Potri.001G059000.1&Potri.003G168800.1	chr1&chr3	0.459694	0.352071
Potri.001G059100.1&Potri.003G168700.1	chr1&chr3	0.182087	0.254196
Potri.001G059400.1&Potri.003G168500.1	chr1&chr3	0.366541	0.176247
Potri.001G059500.1&Potri.003G168400.1	chr1&chr3	0.340826	0.505406
Potri.001G059700.1&Potri.003G168300.1	chr1&chr3	0.325477	0.30975
Potri.001G059800.1&Potri.003G168200.1	chr1&chr3	0.174844	0.664155
Potri.001G059900.1&Potri.003G168000.1	chr1&chr3	0.238082	0.144181
Potri.001G060000.1&Potri.003G167900.1	chr1&chr3	0.170338	0.508037
Potri.001G060100.1&Potri.003G167800.1	chr1&chr3	0.268499	0.163081
Potri.001G060200.1&Potri.003G167700.1	chr1&chr3	0.209614	0.213033
Potri.001G060400.1&Potri.003G167400.1	chr1&chr3	0.191357	0.364721
Potri.001G060500.1&Potri.003G167100.1	chr1&chr3	0.235832	0.448106
Potri.001G060600.1&Potri.003G167000.1	chr1&chr3	0.107116	0.288128
Potri.001G060800.1&Potri.003G166900.1	chr1&chr3	0.177743	0.188963
Potri.001G060900.1&Potri.003G166800.1	chr1&chr3	0.227944	0.377744
Potri.001G061000.1&Potri.003G166700.1	chr1&chr3	0.608131	0.512599
Potri.001G061200.1&Potri.003G166500.1	chr1&chr3	0.166257	0.25502
Potri.001G061400.1&Potri.003G166400.1	chr1&chr3	0.200719	0.0737829
Potri.001G061500.1&Potri.003G166300.1	chr1&chr3	0.246376	0.437377
Potri.001G061600.1&Potri.003G166200.1	chr1&chr3	0.199985	0.250497
Potri.001G061800.1&Potri.003G166000.1	chr1&chr3	0.319717	0.247147
Potri.001G061900.1&Potri.003G165900.1	chr1&chr3	0.192615	0.141073
Potri.001G062000.1&Potri.003G165800.1	chr1&chr3	0.187498	0.159655
Potri.001G062200.1&Potri.003G165200.1	chr1&chr3	0.365362	0.377704
Potri.001G062500.1&Potri.003G165000.1	chr1&chr3	0.330346	0.397521
Potri.001G062600.1&Potri.003G164900.1	chr1&chr3	0.253528	0.37257
Potri.001G062700.1&Potri.003G164800.1	chr1&chr3	0.139534	0.37804
Potri.001G062800.1&Potri.003G164600.1	chr1&chr3	0.214846	0.319015
Potri.001G062900.1&Potri.003G164500.1	chr1&chr3	0.350201	0.514408
Potri.001G063300.1&Potri.018G148000.1	chr1&chr18	0.143207	0.640033
Potri.001G063800.1&Potri.018G147900.1	chr1&chr18	0.19507	0.37307
Potri.001G064300.1&Potri.018G145000.1	chr1&chr18	0.307123	0.536513
Potri.001G064500.1&Potri.018G144700.1	chr1&chr18	0.181495	0.864603
Potri.001G065600.1&Potri.003G164300.1	chr1&chr3	0.262729	0.282657
Potri.001G065700.1&Potri.003G164200.1	chr1&chr3	0.202536	0.410763
Potri.001G065800.1&Potri.003G164100.1	chr1&chr3	0.203936	0.236982
Potri.001G065900.1&Potri.003G164000.1	chr1&chr3	0.178217	0.157296
Potri.001G066000.1&Potri.003G163800.1	chr1&chr3	0.220521	0.35995
Potri.001G066100.1&Potri.003G163700.1	chr1&chr3	0.251934	0.35863
Potri.001G066200.1&Potri.003G163600.1	chr1&chr3	0.228491	0.432115
Potri.001G066400.1&Potri.003G163400.1	chr1&chr3	0.265762	0.721543
Potri.001G066700.1&Potri.003G163300.1	chr1&chr3	0.18441	0.156817
Potri.001G066800.1&Potri.003G163200.1	chr1&chr3	0.229617	0.132458
Potri.001G066900.1&Potri.003G163000.1	chr1&chr3	0.271536	0.176283
Potri.001G067000.1&Potri.003G162900.1	chr1&chr3	0.339442	0.642573
Potri.001G067300.1&Potri.003G162700.1	chr1&chr3	0.194169	0.256843
Potri.001G067400.1&Potri.003G162600.1	chr1&chr3	0.329563	0.217077
Potri.001G067600.1&Potri.003G162500.1	chr1&chr3	0.194815	0.270537
Potri.001G067700.1&Potri.003G162400.1	chr1&chr3	0.35765	0.13444
Potri.001G067800.1&Potri.003G162300.1	chr1&chr3	0.213314	0.115142
Potri.001G067900.1&Potri.003G162200.1	chr1&chr3	0.233837	0.113082
Potri.001G068000.1&Potri.003G162100.1	chr1&chr3	0.165832	0.277519
Potri.001G068100.1&Potri.003G162000.1	chr1&chr3	0.231467	0.153113
Potri.001G068200.1&Potri.003G161900.1	chr1&chr3	0.207348	0.092359
Potri.001G068400.1&Potri.003G161700.1	chr1&chr3	0.21257	0.108589
Potri.001G068700.1&Potri.003G161600.1	chr1&chr3	0.162035	0.459875
Potri.001G068900.1&Potri.003G161400.1	chr1&chr3	0.214462	0.202383
Potri.001G069000.1&Potri.003G161300.1	chr1&chr3	0.265205	0.155707
Potri.001G069100.1&Potri.003G161200.1	chr1&chr3	0.50391	0
Potri.001G069200.1&Potri.003G161100.1	chr1&chr3	0.256848	0.230719
Potri.001G069300.1&Potri.003G161000.1	chr1&chr3	0.298869	0.280646
Potri.001G069500.1&Potri.003G160800.1	chr1&chr3	0.211208	0.430913
Potri.001G070100.1&Potri.003G160600.1	chr1&chr3	0.185898	0.312967
Potri.001G070300.1&Potri.003G160500.1	chr1&chr3	0.197902	0.356003
Potri.001G070400.1&Potri.003G160400.1	chr1&chr3	0.314903	0.4551
Potri.001G070700.1&Potri.003G160000.1	chr1&chr3	0.171921	0.254265
Potri.001G070800.1&Potri.003G159900.1	chr1&chr3	0.27089	0.325404
Potri.001G070900.1&Potri.003G159800.1	chr1&chr3	0.24884	0.208092
Potri.001G071000.1&Potri.003G159700.1	chr1&chr3	0.266121	0.153075
Potri.001G071100.1&Potri.003G159500.1	chr1&chr3	0.186451	0.100153
Potri.001G071200.1&Potri.003G159300.1	chr1&chr3	0.27233	0.554616
Potri.001G071500.1&Potri.003G159200.1	chr1&chr3	0.237606	0.34682
Potri.001G071900.1&Potri.003G159100.1	chr1&chr3	0.416678	0.0436651
Potri.001G072000.1&Potri.003G159000.1	chr1&chr3	0.273546	0.0630879
Potri.001G072100.1&Potri.003G158800.1	chr1&chr3	0.236829	0.10973
Potri.001G072200.1&Potri.003G158700.1	chr1&chr3	0.30278	0.197903
Potri.001G072300.1&Potri.003G158500.1	chr1&chr3	0.260348	0.314992
Potri.001G072400.1&Potri.003G158400.1	chr1&chr3	0.182163	0.329087
Potri.001G072600.1&Potri.003G158200.1	chr1&chr3	0.356169	0.175584
Potri.001G072800.1&Potri.003G158100.1	chr1&chr3	0.203661	0.14143
Potri.001G072900.1&Potri.003G158000.1	chr1&chr3	0.451897	0.25953
Potri.001G073100.1&Potri.003G157900.1	chr1&chr3	0.180507	0.166929
Potri.001G073200.1&Potri.003G157800.1	chr1&chr3	0.557759	0.355081
Potri.001G073300.1&Potri.003G157700.1	chr1&chr3	0.164372	0.25249
Potri.001G073400.1&Potri.003G157500.1	chr1&chr3	0.238494	0.229198
Potri.001G073500.1&Potri.003G157400.1	chr1&chr3	0.39272	0.566911
Potri.001G073600.1&Potri.003G157300.1	chr1&chr3	0.202074	0.200951
Potri.001G073700.1&Potri.003G157200.1	chr1&chr3	0.525654	0.277045
Potri.001G073900.1&Potri.003G157100.1	chr1&chr3	0.115556	0.426679
Potri.001G074000.1&Potri.003G157000.1	chr1&chr3	0.20795	0.340589
Potri.001G074100.1&Potri.003G156900.1	chr1&chr3	0.323991	0.256747
Potri.001G074200.1&Potri.003G156800.1	chr1&chr3	0.451958	0.558938
Potri.001G074300.1&Potri.003G156700.1	chr1&chr3	0.156992	0.559626
Potri.001G074600.1&Potri.003G156600.1	chr1&chr3	0.321897	0.178139
Potri.001G074700.1&Potri.003G156500.1	chr1&chr3	0.130387	0.48124
Potri.001G074800.1&Potri.003G156400.1	chr1&chr3	0.261017	0.635014
Potri.001G074900.1&Potri.003G156300.1	chr1&chr3	0.200778	0.515953
Potri.001G075000.1&Potri.003G156200.1	chr1&chr3	0.253618	0.248289
Potri.001G075100.1&Potri.003G156100.1	chr1&chr3	0.282692	0.459809
Potri.001G075200.1&Potri.003G156000.1	chr1&chr3	0.350644	0.254305
Potri.001G075300.1&Potri.003G155900.1	chr1&chr3	0.249474	0.426143
Potri.001G075400.1&Potri.003G155700.1	chr1&chr3	0.233802	0.448826
Potri.001G075500.1&Potri.003G155500.1	chr1&chr3	0.518136	0.684574
Potri.001G075600.1&Potri.003G155200.1	chr1&chr3	0.302704	0.300061
Potri.001G075900.1&Potri.003G154800.1	chr1&chr3	0.175682	0.279677
Potri.001G076100.1&Potri.003G154600.1	chr1&chr3	0.249882	0.457841
Potri.001G076600.1&Potri.003G153300.1	chr1&chr3	0.378205	0.939427
Potri.001G077300.1&Potri.003G152500.1	chr1&chr3	0.463857	0.395524
Potri.001G077400.1&Potri.003G152200.1	chr1&chr3	0.36058	1.37624
Potri.001G078400.1&Potri.003G152100.1	chr1&chr3	0.591636	0.460603
Potri.001G078700.1&Potri.003G151800.1	chr1&chr3	0.213692	0.244339
Potri.001G078900.1&Potri.003G151700.1	chr1&chr3	0.252448	0.113624
Potri.001G079100.1&Potri.003G151400.1	chr1&chr3	0.235452	0.0797172
Potri.001G079400.1&Potri.003G151300.1	chr1&chr3	0.314241	0.19846
Potri.001G079500.1&Potri.003G151100.1	chr1&chr3	0.291041	0.4187
Potri.001G079900.1&Potri.003G150700.1	chr1&chr3	0.421884	0.246785
Potri.001G080000.1&Potri.003G150600.1	chr1&chr3	0.137959	1.12075
Potri.001G080200.1&Potri.003G150400.1	chr1&chr3	0.188377	0.304082
Potri.001G080700.1&Potri.003G150300.1	chr1&chr3	0.230726	0.432253
Potri.001G080900.1&Potri.003G149700.1	chr1&chr3	0.247603	0.276168
Potri.001G081000.1&Potri.003G149600.1	chr1&chr3	0.286567	0.201085
Potri.001G081100.1&Potri.003G149300.1	chr1&chr3	0.261189	0.336632
Potri.001G081200.1&Potri.003G149200.1	chr1&chr3	0.29258	0.460794
Potri.001G081300.1&Potri.003G149100.1	chr1&chr3	0.269777	0.636265
Potri.001G081400.1&Potri.003G149000.1	chr1&chr3	0.275649	0.0882973
Potri.001G081500.1&Potri.003G148900.1	chr1&chr3	0.246399	0.145943
Potri.001G081600.1&Potri.003G148800.1	chr1&chr3	0.204102	0.227524
Potri.001G081900.1&Potri.003G148700.1	chr1&chr3	0.204564	0.240968
Potri.001G082100.1&Potri.003G148600.1	chr1&chr3	0.221247	0.730987
Potri.001G082200.1&Potri.003G148300.1	chr1&chr3	0.286469	0.599936
Potri.001G082600.1&Potri.003G147900.1	chr1&chr3	0.277318	0.252626
Potri.001G083100.1&Potri.003G147700.1	chr1&chr3	0.240757	0.128359
Potri.001G083200.1&Potri.003G147600.1	chr1&chr3	0.203569	0.138801
Potri.001G083300.1&Potri.003G147500.1	chr1&chr3	0.59364	0.285808
Potri.001G083400.1&Potri.003G147400.1	chr1&chr3	0.248182	0.186163
Potri.001G083500.1&Potri.003G147300.1	chr1&chr3	0.261894	0.294019
Potri.001G083700.1&Potri.003G147200.1	chr1&chr3	0.59634	0.38523
Potri.001G083800.1&Potri.003G146900.1	chr1&chr3	0.29191	0.125693
Potri.001G083900.1&Potri.003G146800.1	chr1&chr3	0.244138	0.234529
Potri.001G084000.1&Potri.003G146600.1	chr1&chr3	0.285174	0.280111
Potri.001G084200.1&Potri.003G146400.1	chr1&chr3	0.264475	0.140921
Potri.001G084300.1&Potri.003G146300.1	chr1&chr3	0.306591	0.359824
Potri.001G084600.1&Potri.003G146100.1	chr1&chr3	0.28996	0.37934
Potri.001G084700.1&Potri.003G146000.1	chr1&chr3	0.217032	0.199936
Potri.001G085000.1&Potri.003G145600.1	chr1&chr3	0.170394	0.324424
Potri.001G085400.1&Potri.003G145400.1	chr1&chr3	0.219641	0.224634
Potri.001G085500.1&Potri.003G145300.1	chr1&chr3	0.221634	0.320699
Potri.001G085600.1&Potri.003G145200.1	chr1&chr3	0.237011	0.272062
Potri.001G085800.1&Potri.003G145100.1	chr1&chr3	0.32447	0.502625
Potri.001G085900.1&Potri.003G145000.1	chr1&chr3	0.199698	0.432173
Potri.001G086000.1&Potri.003G144900.1	chr1&chr3	0.207233	0.40211
Potri.001G086100.1&Potri.003G144700.1	chr1&chr3	0.224802	0.475441
Potri.001G086300.1&Potri.003G144600.1	chr1&chr3	0.180088	0.111273
Potri.001G086400.1&Potri.003G144500.1	chr1&chr3	0.235151	0.264509
Potri.001G086600.1&Potri.003G144400.1	chr1&chr3	0.256308	0.317836
Potri.001G086700.1&Potri.003G144200.1	chr1&chr3	0.228988	0.45263
Potri.001G086900.1&Potri.003G144100.1	chr1&chr3	0.211169	0.217823
Potri.001G087100.1&Potri.003G143900.1	chr1&chr3	0.208582	0.25124
Potri.001G087200.1&Potri.003G143800.1	chr1&chr3	0.256283	0.256736
Potri.001G087400.1&Potri.003G143700.1	chr1&chr3	0.223479	0.0924013
Potri.001G087500.1&Potri.003G143600.1	chr1&chr3	0.324717	0.0369293
Potri.001G087600.1&Potri.003G143500.1	chr1&chr3	0.224871	0.346749
Potri.001G087700.1&Potri.003G143300.1	chr1&chr3	0.370309	0.823648
Potri.001G087800.1&Potri.003G143200.1	chr1&chr3	0.228708	0.0948553
Potri.001G087900.1&Potri.003G143000.1	chr1&chr3	0.231455	0.319151
Potri.001G088000.1&Potri.003G142900.1	chr1&chr3	0.191391	0.158579
Potri.001G088100.1&Potri.003G142800.1	chr1&chr3	0.183229	0.603458
Potri.001G088200.1&Potri.003G142700.1	chr1&chr3	0.15967	0.243927
Potri.001G088400.1&Potri.003G142600.1	chr1&chr3	0.242489	0.383464
Potri.001G088600.1&Potri.003G142100.1	chr1&chr3	0.263355	0.236053
Potri.001G088700.1&Potri.003G142000.1	chr1&chr3	0.226882	0.137577
Potri.001G088800.1&Potri.003G141900.1	chr1&chr3	0.267814	0.183828
Potri.001G088900.1&Potri.003G141800.1	chr1&chr3	0.293379	0.271612
Potri.001G089500.1&Potri.003G141700.1	chr1&chr3	0.349623	0.266771
Potri.001G089600.1&Potri.003G141600.1	chr1&chr3	0.199412	0.27903
Potri.001G089700.1&Potri.003G141500.1	chr1&chr3	0.223181	0.446436
Potri.001G090400.1&Potri.003G141200.1	chr1&chr3	0.348561	0.112599
Potri.001G090500.1&Potri.003G141100.1	chr1&chr3	0.172157	0.301713
Potri.001G090600.1&Potri.003G141000.1	chr1&chr3	0.205969	0.0798865
Potri.001G090700.1&Potri.003G140900.1	chr1&chr3	0.223981	0.208745
Potri.001G090800.1&Potri.003G140800.1	chr1&chr3	0.273452	0.244608
Potri.001G090900.1&Potri.003G140700.1	chr1&chr3	0.225323	0.409466
Potri.001G091000.1&Potri.003G140600.1	chr1&chr3	0.281374	0.264051
Potri.001G091100.1&Potri.003G140500.1	chr1&chr3	0.380843	0.429584
Potri.001G091300.1&Potri.003G140400.1	chr1&chr3	0.221324	0.315791
Potri.001G091400.1&Potri.003G140200.1	chr1&chr3	0.367813	0.496669
Potri.001G091500.1&Potri.003G140100.1	chr1&chr3	0.274184	0.311909
Potri.001G091600.1&Potri.003G140000.1	chr1&chr3	0.386151	0.246516
Potri.001G091700.1&Potri.003G139900.1	chr1&chr3	0.270986	0.471123
Potri.001G091800.1&Potri.003G139800.1	chr1&chr3	0.580409	0.243468
Potri.001G091900.1&Potri.003G139700.1	chr1&chr3	0.221767	0.251457
Potri.001G092200.1&Potri.003G139600.1	chr1&chr3	0.274805	0.129318
Potri.001G092300.1&Potri.003G139400.1	chr1&chr3	0.223148	0.391531
Potri.001G092400.1&Potri.003G139300.1	chr1&chr3	0.289167	0.223455
Potri.001G092500.1&Potri.003G139200.1	chr1&chr3	0.162041	0.183185
Potri.001G092600.1&Potri.003G139000.1	chr1&chr3	0.265235	0.692801
Potri.001G092700.1&Potri.003G138800.1	chr1&chr3	0.214392	0.390743
Potri.001G092900.1&Potri.003G138600.1	chr1&chr3	0.226459	0.311471
Potri.001G093000.1&Potri.003G138500.1	chr1&chr3	0.193386	0.457148
Potri.001G093300.1&Potri.003G138400.1	chr1&chr3	0.277311	0.284884
Potri.001G093400.1&Potri.003G138300.1	chr1&chr3	0.418543	0.583186
Potri.001G093600.1&Potri.003G138100.1	chr1&chr3	0.211024	0.166854
Potri.001G093700.1&Potri.003G138000.1	chr1&chr3	0.179671	0.312497
Potri.001G093800.1&Potri.003G137800.1	chr1&chr3	0.194926	0.233824
Potri.001G093900.1&Potri.003G137700.1	chr1&chr3	0.205608	0.660259
Potri.001G094000.1&Potri.003G137600.1	chr1&chr3	0.437116	0.550125
Potri.001G094100.1&Potri.003G137500.1	chr1&chr3	0.246608	0.100346
Potri.001G094400.1&Potri.003G137200.1	chr1&chr3	0.387131	0.0312619
Potri.001G094500.1&Potri.003G137100.1	chr1&chr3	0.22827	0.390672
Potri.001G094600.1&Potri.003G136800.1	chr1&chr3	0.209772	0.154552
Potri.001G094700.1&Potri.003G136600.1	chr1&chr3	0.20813	0.45217
Potri.001G094800.1&Potri.003G136300.1	chr1&chr3	0.324342	0.231069
Potri.001G094900.1&Potri.003G136200.1	chr1&chr3	0.157016	0.0210165
Potri.001G095200.1&Potri.003G136100.1	chr1&chr3	0.219126	0.208871
Potri.001G095400.1&Potri.003G136000.1	chr1&chr3	0.355362	0.414891
Potri.001G095500.1&Potri.003G135900.1	chr1&chr3	0.270553	0.716558
Potri.001G095700.1&Potri.003G135800.1	chr1&chr3	0.626135	0.16372
Potri.001G095800.1&Potri.003G135600.1	chr1&chr3	0.383655	0.0555842
Potri.001G095900.1&Potri.003G135500.1	chr1&chr3	0.396271	0.336432
Potri.001G096000.1&Potri.003G135400.1	chr1&chr3	0.233652	0.330466
Potri.001G096100.1&Potri.003G135300.1	chr1&chr3	0.182836	0.339803
Potri.001G096200.1&Potri.003G135000.1	chr1&chr3	0.22109	0.257942
Potri.001G097200.1&Potri.003G134200.1	chr1&chr3	0.239547	0.265881
Potri.001G097300.1&Potri.003G134100.1	chr1&chr3	0.226232	0.246887
Potri.001G097400.1&Potri.003G134000.1	chr1&chr3	0.201381	0.116896
Potri.001G097500.1&Potri.003G133800.1	chr1&chr3	0.187326	0.164079
Potri.001G097600.1&Potri.003G133700.1	chr1&chr3	0.223505	0.199961
Potri.001G097700.1&Potri.003G133600.1	chr1&chr3	0.285172	0.213301
Potri.001G098000.1&Potri.003G133500.1	chr1&chr3	0.281935	0.438263
Potri.001G098100.1&Potri.003G133400.1	chr1&chr3	0.354225	0.397117
Potri.001G098300.1&Potri.003G133300.1	chr1&chr3	0.226865	0.148434
Potri.001G098400.1&Potri.003G133200.1	chr1&chr3	0.28741	0.247897
Potri.001G098500.1&Potri.003G133100.1	chr1&chr3	0.229495	0.46076
Potri.001G098700.1&Potri.003G132900.1	chr1&chr3	0.209052	0.333062
Potri.001G099000.1&Potri.003G132700.1	chr1&chr3	0.298283	0.332343
Potri.001G099300.1&Potri.003G132400.1	chr1&chr3	0.245018	0.219633
Potri.001G099400.1&Potri.003G132300.1	chr1&chr3	0.189799	0.270265
Potri.001G099500.1&Potri.003G132200.1	chr1&chr3	0.24311	0.365096
Potri.001G099700.1&Potri.003G132100.1	chr1&chr3	0.217557	0.210495
Potri.001G099800.1&Potri.003G132000.1	chr1&chr3	0.211267	0.15749
Potri.001G100000.1&Potri.003G131700.1	chr1&chr3	0.218512	0.20056
Potri.001G100100.1&Potri.003G131600.1	chr1&chr3	0.211413	0.13591
Potri.001G100500.1&Potri.003G131500.1	chr1&chr3	0.176679	0.599285
Potri.001G100700.1&Potri.003G131400.1	chr1&chr3	0.258782	0.129653
Potri.001G100800.1&Potri.003G131300.1	chr1&chr3	0.219784	0.201211
Potri.001G100900.1&Potri.003G131000.1	chr1&chr3	0.279321	0.161806
Potri.001G101000.1&Potri.003G130900.1	chr1&chr3	0.40192	0.201438
Potri.001G101100.1&Potri.003G130700.1	chr1&chr3	0.191981	0.179926
Potri.001G101200.1&Potri.003G130500.1	chr1&chr3	0.195449	0.36654
Potri.001G101400.1&Potri.003G130400.1	chr1&chr3	0.212093	0.109702
Potri.001G101500.1&Potri.003G130300.1	chr1&chr3	0.460644	0.37978
Potri.001G101600.1&Potri.003G130100.1	chr1&chr3	0.256126	0.225557
Potri.001G101700.1&Potri.003G129900.1	chr1&chr3	0.171864	0.570062
Potri.001G101800.1&Potri.003G129800.1	chr1&chr3	0.297776	0.337638
Potri.001G101900.1&Potri.003G129700.1	chr1&chr3	0.138922	0.124198
Potri.001G102000.1&Potri.003G129500.1	chr1&chr3	0.193364	0.212163
Potri.001G102200.1&Potri.003G129400.1	chr1&chr3	0.221522	0.292371
Potri.001G102300.1&Potri.003G129300.1	chr1&chr3	0.308488	0.19601
Potri.001G102900.1&Potri.003G129000.1	chr1&chr3	0.207014	0.305726
Potri.001G103100.1&Potri.003G128500.1	chr1&chr3	0.201794	0.224162
Potri.001G103200.1&Potri.003G128400.1	chr1&chr3	0.200215	0.547665
Potri.001G103600.1&Potri.003G128000.1	chr1&chr3	0.208668	0.428284
Potri.001G103800.1&Potri.003G127900.1	chr1&chr3	0.29928	0.436916
Potri.001G104000.1&Potri.003G127800.1	chr1&chr3	0.251035	0.329242
Potri.001G104200.1&Potri.003G127500.1	chr1&chr3	0.166832	0.480772
Potri.001G104400.1&Potri.003G127100.1	chr1&chr3	0.225704	0.250684
Potri.001G104500.1&Potri.003G126900.1	chr1&chr3	0.173646	0.19399
Potri.001G104600.1&Potri.003G126800.1	chr1&chr3	0.251315	0.0585679
Potri.001G104700.1&Potri.003G126700.1	chr1&chr3	0.173118	0.249792
Potri.001G104900.1&Potri.003G126500.1	chr1&chr3	0.19996	0.410818
Potri.001G105000.1&Potri.003G126200.1	chr1&chr3	0.326111	0.528285
Potri.001G105300.1&Potri.003G126000.1	chr1&chr3	0.312586	0.297643
Potri.001G105400.1&Potri.003G125900.1	chr1&chr3	0.212533	0.13403
Potri.001G105500.1&Potri.003G125800.1	chr1&chr3	0.193276	0.690747
Potri.001G106100.1&Potri.003G125400.1	chr1&chr3	0.357334	0.0158435
Potri.001G106500.1&Potri.003G125000.1	chr1&chr3	0.367926	0.768139
Potri.001G106600.1&Potri.003G124800.1	chr1&chr3	0.1714	0.29666
Potri.001G106700.1&Potri.003G124600.1	chr1&chr3	0.180432	0.595672
Potri.001G106900.1&Potri.003G124500.1	chr1&chr3	0.220467	0.176525
Potri.001G107000.1&Potri.003G124400.1	chr1&chr3	0.119673	1.35081
Potri.001G107300.1&Potri.003G124100.1	chr1&chr3	0.200307	0.389989
Potri.001G107400.1&Potri.003G124000.1	chr1&chr3	0.23109	0.709561
Potri.001G107500.1&Potri.003G123900.1	chr1&chr3	0.600428	0.383375
Potri.001G107900.1&Potri.003G123600.1	chr1&chr3	0.203428	0.30573
Potri.001G108200.1&Potri.003G123500.1	chr1&chr3	0.16661	0.508719
Potri.001G108700.1&Potri.003G122900.1	chr1&chr3	0.234043	0.240506
Potri.001G108800.1&Potri.003G122800.1	chr1&chr3	0.320304	0.243664
Potri.001G108900.1&Potri.003G122700.1	chr1&chr3	0.185417	0.815961
Potri.001G109000.1&Potri.003G122600.1	chr1&chr3	0.263114	0.677257
Potri.001G109100.1&Potri.003G122500.1	chr1&chr3	0.216706	0.250881
Potri.001G109400.1&Potri.003G122400.1	chr1&chr3	0.1873	0.22965
Potri.001G109500.1&Potri.003G122300.1	chr1&chr3	0.206868	0.382939
Potri.001G109600.1&Potri.003G122100.1	chr1&chr3	0.159928	0.293545
Potri.001G109700.1&Potri.003G122000.1	chr1&chr3	0.279791	0.440743
Potri.001G109800.1&Potri.003G121900.1	chr1&chr3	0.199143	0.29051
Potri.001G110100.1&Potri.003G121700.1	chr1&chr3	0.191087	0.270261
Potri.001G110200.1&Potri.003G121600.1	chr1&chr3	0.19466	0.0965393
Potri.001G110300.1&Potri.003G121500.1	chr1&chr3	0.21914	0.334639
Potri.001G110400.1&Potri.003G121300.1	chr1&chr3	0.289395	0.231018
Potri.001G110500.1&Potri.003G121200.1	chr1&chr3	0.231944	0.302271
Potri.001G110900.1&Potri.003G121100.1	chr1&chr3	0.256366	0.426303
Potri.001G111000.1&Potri.003G121000.1	chr1&chr3	0.239912	0.102244
Potri.001G111100.1&Potri.003G120900.1	chr1&chr3	0.240693	0.291843
Potri.001G111200.1&Potri.003G120800.1	chr1&chr3	0.577385	0.548022
Potri.001G111400.1&Potri.003G120600.1	chr1&chr3	0.205142	0.12271
Potri.001G111600.1&Potri.003G120500.1	chr1&chr3	0.199225	0.437353
Potri.001G111700.1&Potri.003G120300.1	chr1&chr3	0.230322	0.147132
Potri.001G111800.1&Potri.003G120200.1	chr1&chr3	0.262626	0.417479
Potri.001G111900.1&Potri.003G120100.1	chr1&chr3	0.285952	0.53668
Potri.001G112000.1&Potri.003G120000.1	chr1&chr3	0.269768	0.0679607
Potri.001G112300.1&Potri.003G119800.1	chr1&chr3	0.235764	0.371852
Potri.001G112400.1&Potri.003G119700.1	chr1&chr3	0.335467	0.225089
Potri.001G112700.1&Potri.003G119500.1	chr1&chr3	0.209399	0.19894
Potri.001G112800.1&Potri.003G119400.1	chr1&chr3	0.269798	0.244551
Potri.001G113000.1&Potri.003G119200.1	chr1&chr3	0.234447	0.2168
Potri.001G113100.1&Potri.003G119100.1	chr1&chr3	0.186695	0.289484
Potri.001G113200.1&Potri.003G119000.1	chr1&chr3	0.426267	0.235006
Potri.001G113600.1&Potri.003G118600.1	chr1&chr3	0.336801	0.124185
Potri.001G113700.1&Potri.003G118500.1	chr1&chr3	0.445408	0.178935
Potri.001G113800.1&Potri.003G118400.1	chr1&chr3	0.24721	0.329621
Potri.001G114000.1&Potri.003G118100.1	chr1&chr3	0.195924	0.488295
Potri.001G114100.1&Potri.003G118000.1	chr1&chr3	0.150304	0.212784
Potri.001G114200.1&Potri.003G117900.1	chr1&chr3	0.325718	0.445004
Potri.001G114400.1&Potri.003G117800.1	chr1&chr3	0.251921	0.321066
Potri.001G114500.1&Potri.003G117500.1	chr1&chr3	0.211585	0.183616
Potri.001G114600.1&Potri.003G117400.1	chr1&chr3	0.320194	0.197046
Potri.001G114700.1&Potri.003G117300.1	chr1&chr3	0.275944	0.463609
Potri.001G114900.1&Potri.003G117200.1	chr1&chr3	0.108829	0.645122
Potri.001G115000.1&Potri.003G117100.1	chr1&chr3	0.302027	0.263314
Potri.001G115100.1&Potri.003G117000.1	chr1&chr3	0.198024	0.226497
Potri.001G115200.1&Potri.003G116900.1	chr1&chr3	0.339932	0.0435073
Potri.001G115400.1&Potri.003G116700.1	chr1&chr3	0.213158	0.349674
Potri.001G115600.1&Potri.003G116600.1	chr1&chr3	0.286999	0.114073
Potri.001G115800.1&Potri.003G116500.1	chr1&chr3	0.255961	0.165906
Potri.001G116100.1&Potri.003G116400.1	chr1&chr3	0.133069	0.253902
Potri.001G116200.1&Potri.003G116200.1	chr1&chr3	0.241821	0.458658
Potri.001G116300.1&Potri.003G116100.1	chr1&chr3	0.241004	0.479848
Potri.001G116500.1&Potri.003G116000.1	chr1&chr3	0.201567	0.201497
Potri.001G116600.1&Potri.003G115900.1	chr1&chr3	0.21757	0.197582
Potri.001G116900.1&Potri.003G115800.1	chr1&chr3	0.194158	0.16756
Potri.001G117000.1&Potri.003G115700.1	chr1&chr3	0.210378	0.440883
Potri.001G117100.1&Potri.003G115600.1	chr1&chr3	0.18373	0.288336
Potri.001G117200.1&Potri.003G115500.1	chr1&chr3	0.251841	0.127254
Potri.001G117400.1&Potri.003G115400.1	chr1&chr3	0.284959	0.304936
Potri.001G117500.1&Potri.003G115300.1	chr1&chr3	0.256263	0.235369
Potri.001G117600.1&Potri.003G115200.1	chr1&chr3	0.237159	0.228834
Potri.001G117800.1&Potri.003G115100.1	chr1&chr3	0.248559	0.399893
Potri.001G117900.1&Potri.003G115000.1	chr1&chr3	0.314177	0.0556282
Potri.001G118000.1&Potri.003G114900.1	chr1&chr3	0.579602	0.218223
Potri.001G118100.1&Potri.003G114800.1	chr1&chr3	0.346635	0
Potri.001G118700.1&Potri.003G114200.1	chr1&chr3	0.151206	0.416932
Potri.001G118800.1&Potri.003G114100.1	chr1&chr3	0.304333	0.134743
Potri.001G118900.1&Potri.003G114000.1	chr1&chr3	0.345037	0.106793
Potri.001G119000.1&Potri.003G113900.1	chr1&chr3	0.37932	0.439841
Potri.001G119200.1&Potri.003G113700.1	chr1&chr3	0.279734	0.328827
Potri.001G119300.1&Potri.003G113600.1	chr1&chr3	0.227992	0.546662
Potri.001G119500.1&Potri.003G113400.1	chr1&chr3	0.253714	0.167039
Potri.001G119800.1&Potri.003G113300.1	chr1&chr3	0.292931	0.181105
Potri.001G119900.1&Potri.003G113100.1	chr1&chr3	0.304542	0.390534
Potri.001G120000.1&Potri.003G113000.1	chr1&chr3	0.276347	0.12286
Potri.001G120100.1&Potri.003G112900.1	chr1&chr3	0.526564	0.448533
Potri.001G120200.1&Potri.003G112800.1	chr1&chr3	0.20531	0.236363
Potri.001G120300.1&Potri.003G112700.1	chr1&chr3	0.127839	0.217036
Potri.001G120400.1&Potri.003G112500.1	chr1&chr3	0.335069	0.999567
Potri.001G120500.1&Potri.003G112400.1	chr1&chr3	0.295409	0.200972
Potri.001G120800.1&Potri.003G112200.1	chr1&chr3	0.331905	0.135715
Potri.001G121200.1&Potri.003G112000.1	chr1&chr3	0.218374	0.549642
Potri.001G121300.1&Potri.003G111900.1	chr1&chr3	0.236639	0.423225
Potri.001G121600.1&Potri.003G111800.1	chr1&chr3	0.34305	0.21421
Potri.001G121700.1&Potri.003G111600.1	chr1&chr3	0.193779	0.196276
Potri.001G122400.1&Potri.003G111200.1	chr1&chr3	0.222471	0.164195
Potri.001G122800.1&Potri.003G110800.1	chr1&chr3	0.184809	0.288914
Potri.001G123100.1&Potri.003G110700.1	chr1&chr3	0.27895	0.539354
Potri.001G123300.1&Potri.003G110200.1	chr1&chr3	0.472552	0.493779
Potri.001G123400.1&Potri.003G110100.1	chr1&chr3	0.207301	0.320345
Potri.001G123500.1&Potri.003G110000.1	chr1&chr3	0.208148	0.323738
Potri.001G123600.1&Potri.003G109900.1	chr1&chr3	0.209412	0.13884
Potri.001G124000.1&Potri.003G109400.1	chr1&chr3	0.17934	0.39993
Potri.001G124200.1&Potri.003G109300.1	chr1&chr3	0.18943	0.26301
Potri.001G124300.1&Potri.003G109000.1	chr1&chr3	0.175125	0.168825
Potri.001G124400.1&Potri.003G108900.1	chr1&chr3	0.186127	0.299424
Potri.001G124500.1&Potri.003G108800.1	chr1&chr3	0.265795	0.188947
Potri.001G124700.1&Potri.003G108700.1	chr1&chr3	0.613118	0.571755
Potri.001G124800.1&Potri.003G108500.1	chr1&chr3	0.187623	0.192838
Potri.001G125000.1&Potri.003G108400.1	chr1&chr3	0.211628	0.204055
Potri.001G125500.1&Potri.003G108100.1	chr1&chr3	0.420177	0.464604
Potri.001G125700.1&Potri.003G108000.1	chr1&chr3	0.194777	0.279064
Potri.001G125800.1&Potri.003G107900.1	chr1&chr3	0.288991	0.169279
Potri.001G126100.1&Potri.003G107600.1	chr1&chr3	0.305156	0.144604
Potri.001G126300.1&Potri.003G107400.1	chr1&chr3	0.334064	0.33354
Potri.001G126400.1&Potri.003G107200.1	chr1&chr3	0.336111	0.11733
Potri.001G126500.1&Potri.003G107000.1	chr1&chr3	0.180207	0.0716489
Potri.001G126600.1&Potri.003G106900.1	chr1&chr3	0.440393	0.351126
Potri.001G126800.1&Potri.003G106800.1	chr1&chr3	0.339544	0.347252
Potri.001G127100.1&Potri.003G106600.1	chr1&chr3	0.219173	0.280864
Potri.001G127300.1&Potri.003G106400.1	chr1&chr3	0.22663	0.364867
Potri.001G127700.1&Potri.003G106100.1	chr1&chr3	0.42827	0.333698
Potri.001G128200.1&Potri.003G105600.1	chr1&chr3	0.227299	0.235795
Potri.001G128300.1&Potri.003G105500.1	chr1&chr3	0.255518	0.218074
Potri.001G128500.1&Potri.003G105400.1	chr1&chr3	0.352978	0.14141
Potri.001G128800.1&Potri.003G105200.1	chr1&chr3	0.286536	0.265036
Potri.001G128900.1&Potri.003G105100.1	chr1&chr3	0.442948	0.576247
Potri.001G129000.1&Potri.003G105000.1	chr1&chr3	0.211221	0.162564
Potri.001G129100.1&Potri.003G104900.1	chr1&chr3	0.364367	0.0338299
Potri.001G129400.1&Potri.003G104600.1	chr1&chr3	0.571591	0.50688
Potri.001G129700.1&Potri.003G104200.1	chr1&chr3	0.298949	0.30143
Potri.001G130200.1&Potri.003G103700.1	chr1&chr3	0.10488	0.221727
Potri.001G130500.1&Potri.003G103400.1	chr1&chr3	0.24086	0.248219
Potri.001G130600.1&Potri.003G103300.1	chr1&chr3	0.175496	0.338903
Potri.001G130700.1&Potri.003G103200.1	chr1&chr3	0.235861	0.563302
Potri.001G130800.1&Potri.003G103100.1	chr1&chr3	0.345842	0.241743
Potri.001G130900.1&Potri.003G103000.1	chr1&chr3	0.165425	0.363524
Potri.001G131000.1&Potri.003G102800.1	chr1&chr3	0.236312	0.0966485
Potri.001G131100.1&Potri.003G102700.1	chr1&chr3	0.260114	0.255076
Potri.001G131400.1&Potri.003G102400.1	chr1&chr3	0.249761	0.113327
Potri.001G131500.1&Potri.003G101900.1	chr1&chr3	0.59784	0.466675
Potri.001G131600.1&Potri.003G101700.1	chr1&chr3	0.381905	0.608609
Potri.001G131800.1&Potri.003G101500.1	chr1&chr3	0.202129	0.22914
Potri.001G132100.1&Potri.003G101300.1	chr1&chr3	0.185366	0.744203
Potri.001G132500.1&Potri.003G100900.1	chr1&chr3	0.231621	0.515198
Potri.001G132600.1&Potri.003G100800.1	chr1&chr3	0.185857	0.326092
Potri.001G132800.1&Potri.003G100700.1	chr1&chr3	0.235161	0.245191
Potri.001G132900.1&Potri.003G100600.1	chr1&chr3	0.231897	0.214539
Potri.001G133000.1&Potri.003G100500.1	chr1&chr3	0.415742	0.23677
Potri.001G133400.1&Potri.003G100100.1	chr1&chr3	0.176842	0.384065
Potri.001G133600.1&Potri.003G099900.1	chr1&chr3	0.155602	0.474068
Potri.001G133800.1&Potri.003G099800.1	chr1&chr3	0.2497	0.148071
Potri.001G134000.1&Potri.003G099400.1	chr1&chr3	0.253571	0.0835396
Potri.001G134100.1&Potri.003G099300.1	chr1&chr3	0.274987	0.261858
Potri.001G135000.1&Potri.003G098600.1	chr1&chr3	0.304109	0.190608
Potri.001G135100.1&Potri.003G098500.1	chr1&chr3	0.31471	0.442271
Potri.001G135200.1&Potri.003G098400.1	chr1&chr3	0.180279	0.113822
Potri.001G135300.1&Potri.003G098200.1	chr1&chr3	0.240269	0.136525
Potri.001G135500.1&Potri.003G098100.1	chr1&chr3	0.171228	0.306333
Potri.001G135800.1&Potri.003G098000.1	chr1&chr3	0.413996	0.241297
Potri.001G135900.1&Potri.003G097700.1	chr1&chr3	0.232652	0.187297
Potri.001G136000.1&Potri.003G097600.1	chr1&chr3	0.240911	0.154581
Potri.001G136100.1&Potri.003G097300.1	chr1&chr3	0.235584	0.242242
Potri.001G136200.1&Potri.003G097100.1	chr1&chr3	0.220562	0.273324
Potri.001G136300.1&Potri.003G097000.1	chr1&chr3	0.582093	0.41944
Potri.001G136400.1&Potri.003G096900.1	chr1&chr3	0.251939	0.238411
Potri.001G136800.1&Potri.003G096800.1	chr1&chr3	0.183064	0.202194
Potri.001G137200.1&Potri.003G096700.1	chr1&chr3	0.256401	0.314366
Potri.001G137600.1&Potri.003G096300.1	chr1&chr3	0.199831	0.329581
Potri.001G137700.1&Potri.003G096100.1	chr1&chr3	0.233958	0.282729
Potri.001G137800.1&Potri.003G096000.1	chr1&chr3	0.209072	0.251937
Potri.001G137900.1&Potri.003G095900.1	chr1&chr3	0.212023	0.437084
Potri.001G138000.1&Potri.003G095700.1	chr1&chr3	0.212297	0.0652591
Potri.001G138200.1&Potri.003G095600.1	chr1&chr3	0.233057	0.300296
Potri.001G138300.1&Potri.003G095500.1	chr1&chr3	0.368088	0.400588
Potri.001G138400.1&Potri.003G095400.1	chr1&chr3	0.238012	0.207231
Potri.001G138500.1&Potri.003G095300.1	chr1&chr3	0.277719	0.233719
Potri.001G138600.1&Potri.003G095200.1	chr1&chr3	0.391798	0.351121
Potri.001G138700.1&Potri.003G095100.1	chr1&chr3	0.540195	0.432604
Potri.001G138900.1&Potri.003G095000.1	chr1&chr3	0.241059	0.297563
Potri.001G139100.1&Potri.003G094900.1	chr1&chr3	0.205818	0.962654
Potri.001G139500.1&Potri.003G094500.1	chr1&chr3	0.192157	0.157791
Potri.001G139600.1&Potri.003G094400.1	chr1&chr3	0.21339	0.219292
Potri.001G139800.1&Potri.003G094300.1	chr1&chr3	0.514166	0.382321
Potri.001G139900.1&Potri.003G094200.1	chr1&chr3	0.2107	0.374655
Potri.001G140000.1&Potri.003G094100.1	chr1&chr3	0.23088	0.190408
Potri.001G140200.1&Potri.003G094000.1	chr1&chr3	0.252748	0.0810419
Potri.001G140300.1&Potri.003G093900.1	chr1&chr3	0.181165	0.509512
Potri.001G140700.1&Potri.003G093700.1	chr1&chr3	0.296201	0.281076
Potri.001G140800.1&Potri.003G093600.1	chr1&chr3	0.281622	0.170687
Potri.001G140900.1&Potri.003G093500.1	chr1&chr3	0.246708	0.361809
Potri.001G141100.1&Potri.003G093200.1	chr1&chr3	0.235032	0.347266
Potri.001G141200.1&Potri.003G093100.1	chr1&chr3	0.249285	0.342789
Potri.001G141400.1&Potri.003G093000.1	chr1&chr3	0.314978	0.11904
Potri.001G141500.1&Potri.003G092800.1	chr1&chr3	0.37407	0.0805379
Potri.001G141600.1&Potri.003G092700.1	chr1&chr3	0.326597	0.191468
Potri.001G141900.1&Potri.003G092500.1	chr1&chr3	0.413344	0.540055
Potri.001G142000.1&Potri.003G092400.1	chr1&chr3	0.247138	0.443049
Potri.001G142100.1&Potri.003G092300.1	chr1&chr3	0.18768	0.214354
Potri.001G142200.1&Potri.003G092200.1	chr1&chr3	0.285487	0.216405
Potri.001G142400.1&Potri.003G091800.1	chr1&chr3	0.337558	0.295619
Potri.001G142500.1&Potri.003G091700.1	chr1&chr3	0.260007	0.30614
Potri.001G142600.1&Potri.003G091500.1	chr1&chr3	0.149325	0.162813
Potri.001G142700.1&Potri.003G091400.1	chr1&chr3	0.17288	0.305794
Potri.001G142800.1&Potri.003G091300.1	chr1&chr3	0.191754	0.283612
Potri.001G142900.1&Potri.003G091200.1	chr1&chr3	0.243094	0.270012
Potri.001G143200.1&Potri.003G091100.1	chr1&chr3	0.228159	0.149998
Potri.001G143500.1&Potri.003G090900.1	chr1&chr3	0.206655	0.31125
Potri.001G143600.1&Potri.003G090600.1	chr1&chr3	0.243332	0.226272
Potri.001G143900.1&Potri.003G090300.1	chr1&chr3	0.172997	0.258958
Potri.001G144000.1&Potri.003G090200.1	chr1&chr3	0.332742	0.441242
Potri.001G144100.1&Potri.003G090100.1	chr1&chr3	0.179218	0.429462
Potri.001G144200.1&Potri.003G090000.1	chr1&chr3	0.205015	0.25237
Potri.001G144400.1&Potri.003G089800.1	chr1&chr3	0.191811	0.313004
Potri.001G144500.1&Potri.003G089700.1	chr1&chr3	0.272414	0.139482
Potri.001G144600.1&Potri.003G089600.1	chr1&chr3	0.43761	0.23959
Potri.001G144700.1&Potri.003G089500.1	chr1&chr3	0.225274	0.147518
Potri.001G144800.1&Potri.003G089300.1	chr1&chr3	0.304518	0.107988
Potri.001G145100.1&Potri.003G089100.1	chr1&chr3	0.524837	0.161498
Potri.001G145200.1&Potri.003G088800.1	chr1&chr3	0.186638	0.215325
Potri.001G145300.1&Potri.003G088700.1	chr1&chr3	0.267011	0.157775
Potri.001G145400.1&Potri.003G088500.1	chr1&chr3	0.209831	0.461989
Potri.001G145700.1&Potri.003G088400.1	chr1&chr3	0.271083	0.168917
Potri.001G145900.1&Potri.003G088300.1	chr1&chr3	0.212273	0.303392
Potri.001G146100.1&Potri.003G087800.1	chr1&chr3	0.21549	0.273165
Potri.001G146200.1&Potri.003G087700.1	chr1&chr3	0.203139	0.434474
Potri.001G146400.1&Potri.003G087600.1	chr1&chr3	0.225066	0.18211
Potri.001G146600.1&Potri.003G087500.1	chr1&chr3	0.314406	0.157034
Potri.001G147100.1&Potri.003G087200.1	chr1&chr3	0.298047	0.482985
Potri.001G147200.1&Potri.003G087000.1	chr1&chr3	0.269847	0.233524
Potri.001G147300.1&Potri.003G086900.1	chr1&chr3	0.203057	0.223494
Potri.001G147900.1&Potri.003G086700.1	chr1&chr3	0.186119	0.213499
Potri.001G148100.1&Potri.003G086400.1	chr1&chr3	0.206588	0.0777605
Potri.001G148300.1&Potri.003G086200.1	chr1&chr3	0.172914	0.202873
Potri.001G148400.1&Potri.003G086000.1	chr1&chr3	0.187547	0.148056
Potri.001G148500.1&Potri.003G085900.1	chr1&chr3	0.468424	0.281684
Potri.001G148600.1&Potri.003G085800.1	chr1&chr3	0.175521	0.368397
Potri.001G148700.1&Potri.003G085700.1	chr1&chr3	0.343511	0.174181
Potri.001G148900.1&Potri.003G085500.1	chr1&chr3	0.190452	0.291566
Potri.001G149100.1&Potri.003G085300.1	chr1&chr3	0.256329	0.309433
Potri.001G149200.1&Potri.003G085200.1	chr1&chr3	0.146578	0.253501
Potri.001G149300.1&Potri.003G085100.1	chr1&chr3	0.236423	1.44006e-08
Potri.001G149400.1&Potri.003G085000.1	chr1&chr3	0.222559	0.404414
Potri.001G149600.1&Potri.003G084900.1	chr1&chr3	0.34343	0.2128
Potri.001G150000.1&Potri.003G084600.1	chr1&chr3	0.194777	0.347944
Potri.001G150100.1&Potri.003G084400.1	chr1&chr3	0.524006	0.401669
Potri.001G150200.1&Potri.003G084200.1	chr1&chr3	0.383005	0.168854
Potri.001G150300.1&Potri.003G083900.1	chr1&chr3	0.19645	0.245312
Potri.001G150600.1&Potri.003G083800.1	chr1&chr3	0.284973	0.405644
Potri.001G150700.1&Potri.003G083700.1	chr1&chr3	0.17288	0.308893
Potri.001G150800.1&Potri.003G083600.1	chr1&chr3	0.239181	0.331596
Potri.001G151300.1&Potri.003G083500.1	chr1&chr3	0.153712	0.501949
Potri.001G151500.1&Potri.003G083200.1	chr1&chr3	0.307368	0.200407
Potri.001G151700.1&Potri.003G082800.1	chr1&chr3	0.139456	0.280322
Potri.001G151800.1&Potri.003G082700.1	chr1&chr3	0.198566	0.178334
Potri.001G151900.1&Potri.003G082600.1	chr1&chr3	0.205343	0.471235
Potri.001G152100.1&Potri.003G082500.1	chr1&chr3	0.218208	0.314306
Potri.001G152300.1&Potri.003G082400.1	chr1&chr3	0.177903	0.311941
Potri.001G152500.1&Potri.003G082100.1	chr1&chr3	0.33234	0.509123
Potri.001G152700.1&Potri.003G081900.1	chr1&chr3	0.221859	0.804406
Potri.001G152800.1&Potri.003G081800.1	chr1&chr3	0.225785	0.181938
Potri.001G152900.1&Potri.003G081700.1	chr1&chr3	0.440478	0.329309
Potri.001G153000.1&Potri.003G081600.1	chr1&chr3	0.317166	0.185243
Potri.001G153100.1&Potri.003G081500.1	chr1&chr3	0.321337	0.21318
Potri.001G153200.1&Potri.003G081300.1	chr1&chr3	0.514371	0.608221
Potri.001G153900.1&Potri.003G081100.1	chr1&chr3	0.395265	0.562566
Potri.001G154200.1&Potri.003G080600.1	chr1&chr3	0.319107	0.395537
Potri.001G154300.1&Potri.003G080400.1	chr1&chr3	0.289454	0.232152
Potri.001G154400.1&Potri.003G080300.1	chr1&chr3	0.227395	0.101638
Potri.001G154500.1&Potri.003G080200.1	chr1&chr3	0.239102	0.593077
Potri.001G154600.1&Potri.003G080100.1	chr1&chr3	0.166683	0.38678
Potri.001G154700.1&Potri.003G080000.1	chr1&chr3	0.200691	0.314861
Potri.001G155000.1&Potri.003G079900.1	chr1&chr3	0.181699	0.482852
Potri.001G155100.1&Potri.003G079800.1	chr1&chr3	0.336796	0.122503
Potri.001G155200.1&Potri.003G079700.1	chr1&chr3	0.258826	0.286871
Potri.001G155300.1&Potri.003G079500.1	chr1&chr3	0.266269	0.252662
Potri.001G155400.1&Potri.003G079400.1	chr1&chr3	0.324198	0.428634
Potri.001G155500.1&Potri.003G079200.1	chr1&chr3	0.201708	0.163494
Potri.001G155900.1&Potri.003G078900.1	chr1&chr3	0.157712	0.252865
Potri.001G156000.1&Potri.003G078800.1	chr1&chr3	0.226412	0.223396
Potri.001G156100.1&Potri.003G078700.1	chr1&chr3	0.340451	0.0254975
Potri.001G156200.1&Potri.003G078600.1	chr1&chr3	0.24892	0.347905
Potri.001G156500.1&Potri.003G078100.1	chr1&chr3	0.315249	0.101854
Potri.001G156600.1&Potri.003G078000.1	chr1&chr3	0.358969	0.102385
Potri.001G156700.1&Potri.003G077900.1	chr1&chr3	0.257893	0.274201
Potri.001G157000.1&Potri.003G077800.1	chr1&chr3	0.274916	0.108165
Potri.001G157100.1&Potri.003G077700.1	chr1&chr3	0.397118	0.23349
Potri.001G157300.1&Potri.003G077600.1	chr1&chr3	0.249198	0.391626
Potri.001G157400.1&Potri.003G077500.1	chr1&chr3	0.190904	0.223196
Potri.001G157500.1&Potri.003G077400.1	chr1&chr3	0.232665	0.29186
Potri.001G157600.1&Potri.003G077300.1	chr1&chr3	0.180288	0.56204
Potri.001G157700.1&Potri.003G077200.1	chr1&chr3	0.325483	0.268416
Potri.001G157800.1&Potri.003G077100.1	chr1&chr3	0.242885	0.323696
Potri.001G157900.1&Potri.003G077000.1	chr1&chr3	0.300728	0.125146
Potri.001G158000.1&Potri.003G076800.1	chr1&chr3	0.269515	0.153825
Potri.001G158100.1&Potri.003G076700.1	chr1&chr3	0.368235	0.330699
Potri.001G158200.1&Potri.003G076600.1	chr1&chr3	0.212656	0.227102
Potri.001G158500.1&Potri.003G076500.1	chr1&chr3	0.274735	0.46656
Potri.001G158600.1&Potri.003G076300.1	chr1&chr3	0.239676	0.180652
Potri.001G158700.1&Potri.003G076200.1	chr1&chr3	0.263238	0.362483
Potri.001G158800.1&Potri.003G075800.1	chr1&chr3	0.397652	0.35082
Potri.001G158900.1&Potri.003G075700.1	chr1&chr3	0.209736	0.202653
Potri.001G159200.1&Potri.003G075600.1	chr1&chr3	0.229914	0.151685
Potri.001G159300.1&Potri.003G075200.1	chr1&chr3	0.19487	0.331901
Potri.001G159400.1&Potri.003G075000.1	chr1&chr3	0.144043	0.209115
Potri.001G159700.1&Potri.003G074700.1	chr1&chr3	0.230843	0.104632
Potri.001G159900.1&Potri.003G074600.1	chr1&chr3	0.339848	0.18354
Potri.001G160600.1&Potri.003G074300.1	chr1&chr3	0.155848	0.217141
Potri.001G160700.1&Potri.003G074200.1	chr1&chr3	0.193549	0.549467
Potri.001G160900.1&Potri.003G074100.1	chr1&chr3	0.247454	0.235867
Potri.001G161000.1&Potri.003G074000.1	chr1&chr3	0.176139	0.336919
Potri.001G161200.1&Potri.003G073900.1	chr1&chr3	0.249791	0.106531
Potri.001G161500.1&Potri.003G073800.1	chr1&chr3	0.173216	0.416175
Potri.001G161600.1&Potri.003G073700.1	chr1&chr3	0.251196	0.217441
Potri.001G161900.1&Potri.003G073400.1	chr1&chr3	0.201142	0.467942
Potri.001G162000.1&Potri.003G073300.1	chr1&chr3	0.19058	0.416386
Potri.001G162100.1&Potri.003G073200.1	chr1&chr3	0.266051	0.333955
Potri.001G162200.1&Potri.003G073100.1	chr1&chr3	0.226347	0.248522
Potri.001G162400.1&Potri.003G072800.1	chr1&chr3	0.345342	0.213551
Potri.001G162700.1&Potri.003G072700.1	chr1&chr3	0.245165	0.302057
Potri.001G162800.1&Potri.003G072600.1	chr1&chr3	0.220266	0.210949
Potri.001G162900.1&Potri.003G072500.1	chr1&chr3	0.169679	0.108419
Potri.001G163100.1&Potri.003G072400.1	chr1&chr3	0.326428	0.36716
Potri.001G163200.1&Potri.003G072300.1	chr1&chr3	0.183963	0.318081
Potri.001G163300.1&Potri.003G072100.1	chr1&chr3	0.231214	0.134159
Potri.001G163400.1&Potri.003G071900.1	chr1&chr3	0.259947	0.353284
Potri.001G163600.1&Potri.003G071800.1	chr1&chr3	0.311419	0.103957
Potri.001G163700.1&Potri.003G071700.1	chr1&chr3	0.245683	0.457076
Potri.001G163900.1&Potri.003G071300.1	chr1&chr3	0.260539	0.267485
Potri.001G164000.1&Potri.003G071200.1	chr1&chr3	0.280003	0.148168
Potri.001G164200.1&Potri.003G071100.1	chr1&chr3	0.33246	0.239955
Potri.001G164300.1&Potri.003G071000.1	chr1&chr3	0.199905	0.292742
Potri.001G164700.1&Potri.003G070600.1	chr1&chr3	0.193502	0.554079
Potri.001G164800.1&Potri.003G070500.1	chr1&chr3	0.173152	0.653732
Potri.001G164900.1&Potri.003G070400.1	chr1&chr3	0.207878	0.442267
Potri.001G165100.1&Potri.003G070200.1	chr1&chr3	0.229101	0.319066
Potri.001G165600.1&Potri.003G069900.1	chr1&chr3	0.160836	0.110742
Potri.001G165800.1&Potri.003G069100.1	chr1&chr3	0.416465	0.511298
Potri.001G166100.1&Potri.003G069000.1	chr1&chr3	0.221547	0.117262
Potri.001G166200.1&Potri.003G068900.1	chr1&chr3	0.299619	0.45715
Potri.001G166300.1&Potri.003G068800.1	chr1&chr3	0.260218	0.373904
Potri.001G166400.1&Potri.003G068700.1	chr1&chr3	0.185431	0.129514
Potri.001G166500.1&Potri.003G064800.1	chr1&chr3	0.328947	0.295953
Potri.001G166500.1&Potri.003G068500.1	chr1&chr3	0.238369	0.191437
Potri.001G166600.1&Potri.003G068400.1	chr1&chr3	0.1806	0.0814146
Potri.001G166700.1&Potri.003G068300.1	chr1&chr3	0.388733	0.197444
Potri.001G166800.1&Potri.003G068000.1	chr1&chr3	0.286468	0.284144
Potri.001G166900.1&Potri.003G067800.1	chr1&chr3	0.241633	0.165298
Potri.001G167100.1&Potri.003G067700.1	chr1&chr3	0.212282	0.0948354
Potri.001G167200.1&Potri.003G066900.1	chr1&chr3	0.272609	0.240106
Potri.001G167300.1&Potri.003G067000.1	chr1&chr3	0.205976	0.238488
Potri.001G167400.1&Potri.003G067100.1	chr1&chr3	0.240066	0.0161213
Potri.001G167600.1&Potri.003G067200.1	chr1&chr3	0.206753	0.624615
Potri.001G167600.1&Potri.003G067200.1	chr1&chr3	0.206753	0.624615
Potri.001G167700.1&Potri.003G067600.1	chr1&chr3	0.280996	0.258175
Potri.001G168000.1&Potri.003G066300.1	chr1&chr3	0.267951	0.286952
Potri.001G168100.1&Potri.003G066200.1	chr1&chr3	0.228294	0.280397
Potri.001G168200.1&Potri.003G066000.1	chr1&chr3	0.211126	0.225458
Potri.001G168400.1&Potri.003G065900.1	chr1&chr3	0.293927	0.197029
Potri.001G168700.1&Potri.003G065500.1	chr1&chr3	0.240055	0.327004
Potri.001G168800.1&Potri.003G065400.1	chr1&chr3	0.240253	0.30648
Potri.001G169000.1&Potri.003G065300.1	chr1&chr3	0.224637	0.142102
Potri.001G169100.1&Potri.003G065000.1	chr1&chr3	0.211383	0.409315
Potri.001G169200.1&Potri.003G064900.1	chr1&chr3	0.290323	0.710439
Potri.001G169500.1&Potri.003G064700.1	chr1&chr3	0.188094	0.450337
Potri.001G169600.1&Potri.003G064600.1	chr1&chr3	0.277579	0.433205
Potri.001G169700.1&Potri.003G064300.1	chr1&chr3	0.140817	0.492208
Potri.001G169900.1&Potri.003G064100.1	chr1&chr3	0.168605	0.345501
Potri.001G170100.1&Potri.003G063900.1	chr1&chr3	0.236862	0.0355842
Potri.001G170200.1&Potri.003G063700.1	chr1&chr3	0.174069	0.43626
Potri.001G170300.1&Potri.003G063500.1	chr1&chr3	0.169618	0.130139
Potri.001G170500.1&Potri.003G063400.1	chr1&chr3	0.255524	0.261537
Potri.001G170700.1&Potri.003G063300.1	chr1&chr3	0.229599	0.337937
Potri.001G170800.1&Potri.003G063200.1	chr1&chr3	0.167275	0.362478
Potri.001G171000.1&Potri.003G063100.1	chr1&chr3	0.193246	0.218349
Potri.001G171100.1&Potri.003G063000.1	chr1&chr3	0.148523	0.545406
Potri.001G171200.1&Potri.003G062800.1	chr1&chr3	0.137584	0.0380152
Potri.001G171300.1&Potri.003G062700.1	chr1&chr3	0.213059	0.229031
Potri.001G171500.1&Potri.003G062600.1	chr1&chr3	0.161562	0.530893
Potri.001G171600.1&Potri.003G062400.1	chr1&chr3	0.389414	0.147362
Potri.001G171700.1&Potri.003G062300.1	chr1&chr3	0.271804	0.331767
Potri.001G172100.1&Potri.003G062200.1	chr1&chr3	0.224477	0.396258
Potri.001G172300.1&Potri.003G062100.1	chr1&chr3	0.188271	0.294494
Potri.001G172400.1&Potri.003G061700.1	chr1&chr3	0.215997	0.341336
Potri.001G172600.1&Potri.003G061400.1	chr1&chr3	0.331793	0.320208
Potri.001G172700.1&Potri.003G061300.1	chr1&chr3	0.442605	0.0810943
Potri.001G173100.1&Potri.003G060900.1	chr1&chr3	0.236631	0.35325
Potri.001G173400.1&Potri.003G060800.1	chr1&chr3	0.437308	0.795648
Potri.001G173500.1&Potri.003G060500.1	chr1&chr3	0.23193	0.105152
Potri.001G173600.1&Potri.003G060400.1	chr1&chr3	0.236255	0.452874
Potri.001G173700.1&Potri.003G060300.1	chr1&chr3	0.19746	0.153333
Potri.001G173800.1&Potri.003G060100.1	chr1&chr3	0.307481	0.515921
Potri.001G174300.1&Potri.003G059900.1	chr1&chr3	0.205717	0.513309
Potri.001G174400.1&Potri.003G059800.1	chr1&chr3	0.290289	0.161971
Potri.001G174500.1&Potri.003G059700.1	chr1&chr3	0.201139	0.233248
Potri.001G174600.1&Potri.003G059500.1	chr1&chr3	0.169119	0.151408
Potri.001G174900.1&Potri.003G059400.1	chr1&chr3	0.214573	0.239778
Potri.001G175000.1&Potri.003G059200.1	chr1&chr3	0.383673	0.108985
Potri.001G175200.1&Potri.003G058900.1	chr1&chr3	0.20292	0.150461
Potri.001G175400.1&Potri.003G058800.1	chr1&chr3	0.238311	0.424117
Potri.001G175500.1&Potri.003G058600.1	chr1&chr3	0.170547	0.479586
Potri.001G176600.1&Potri.003G057400.1	chr1&chr3	0.290567	0.198976
Potri.001G176800.1&Potri.003G057700.1	chr1&chr3	0.428133	0.477762
Potri.001G176900.1&Potri.003G057800.1	chr1&chr3	0.368707	0.0966566
Potri.001G177000.1&Potri.003G058000.1	chr1&chr3	0.501423	0.132555
Potri.001G177100.1&Potri.003G058200.1	chr1&chr3	0.198415	0.404033
Potri.001G177200.1&Potri.003G058300.1	chr1&chr3	0.381793	0.785479
Potri.001G177300.1&Potri.003G058500.1	chr1&chr3	0.279953	0.404895
Potri.001G177500.1&Potri.003G056900.1	chr1&chr3	0.172071	0.388656
Potri.001G177700.1&Potri.003G056700.1	chr1&chr3	0.376501	0.381004
Potri.001G178200.1&Potri.003G056600.1	chr1&chr3	0.203721	0.546778
Potri.001G178900.1&Potri.003G056500.1	chr1&chr3	0.259729	0.327852
Potri.001G179100.1&Potri.003G056400.1	chr1&chr3	0.247512	0.31147
Potri.001G179200.1&Potri.003G056300.1	chr1&chr3	0.20177	0.131769
Potri.001G179400.1&Potri.003G056200.1	chr1&chr3	0.209693	0.243215
Potri.001G179500.1&Potri.003G056100.1	chr1&chr3	0.241766	0.427111
Potri.001G179800.1&Potri.003G056000.1	chr1&chr3	0.284363	0.272499
Potri.001G180100.1&Potri.003G055800.1	chr1&chr3	0.239383	0.162611
Potri.001G180200.1&Potri.003G055700.1	chr1&chr3	0.236042	0.44942
Potri.001G180400.1&Potri.003G055300.1	chr1&chr3	0.231364	0.839833
Potri.001G180500.1&Potri.003G055100.1	chr1&chr3	0.395351	0.295629
Potri.001G180600.1&Potri.003G055000.1	chr1&chr3	0.224376	0.444503
Potri.001G181100.1&Potri.003G054800.1	chr1&chr3	0.297421	0.342333
Potri.001G181700.1&Potri.003G054000.1	chr1&chr3	0.598416	0.756334
Potri.001G182000.1&Potri.003G053900.1	chr1&chr3	0.2043	0.246433
Potri.001G182300.1&Potri.003G053800.1	chr1&chr3	0.204151	0.115301
Potri.001G182400.1&Potri.003G053700.1	chr1&chr3	0.240336	0.382636
Potri.001G182500.1&Potri.003G053600.1	chr1&chr3	0.195464	0.558259
Potri.001G182900.1&Potri.003G053400.1	chr1&chr3	0.209128	0.0637941
Potri.001G183000.1&Potri.003G053300.1	chr1&chr3	0.265221	0.294381
Potri.001G183100.1&Potri.003G053200.1	chr1&chr3	0.19936	0.326087
Potri.001G183200.1&Potri.003G053100.1	chr1&chr3	0.128327	0.0394131
Potri.001G183600.1&Potri.003G052900.1	chr1&chr3	0.217877	0.17488
Potri.001G183800.1&Potri.003G052600.1	chr1&chr3	0.274094	0.138219
Potri.001G184100.1&Potri.003G052400.1	chr1&chr3	0.175548	0.226267
Potri.001G184700.1&Potri.003G052200.1	chr1&chr3	0.19084	0.695095
Potri.001G185000.1&Potri.003G052100.1	chr1&chr3	0.233786	0.401968
Potri.001G185800.1&Potri.003G051700.1	chr1&chr3	0.626615	0.273811
Potri.001G185900.1&Potri.003G051600.1	chr1&chr3	0.193954	0.27333
Potri.001G186000.1&Potri.003G051500.1	chr1&chr3	0.193014	0.175371
Potri.001G186100.1&Potri.003G051300.1	chr1&chr3	0.182927	0.441106
Potri.001G186200.1&Potri.003G051200.1	chr1&chr3	0.238153	0.188239
Potri.001G186600.1&Potri.003G051000.1	chr1&chr3	0.379339	0.571663
Potri.001G186700.1&Potri.003G050900.1	chr1&chr3	0.182962	0.18517
Potri.001G187500.1&Potri.003G050700.1	chr1&chr3	0.374539	0.31189
Potri.001G187700.1&Potri.003G050500.1	chr1&chr3	0.229942	0.62182
Potri.001G188000.1&Potri.003G050400.1	chr1&chr3	0.197904	0.287483
Potri.001G188700.1&Potri.003G050200.1	chr1&chr3	0.209596	0.354637
Potri.001G188800.1&Potri.003G050100.1	chr1&chr3	0.239859	0.0647825
Potri.001G188900.1&Potri.003G049800.1	chr1&chr3	0.270634	0.559208
Potri.001G189100.1&Potri.003G049700.1	chr1&chr3	0.220577	0.218376
Potri.001G189700.1&Potri.003G049300.1	chr1&chr3	0.196484	0.255828
Potri.001G189800.1&Potri.003G049100.1	chr1&chr3	0.261653	0.266698
Potri.001G190000.1&Potri.003G048900.1	chr1&chr3	0.192648	0.461122
Potri.001G190300.1&Potri.003G048100.1	chr1&chr3	0.264932	0.215405
Potri.001G190500.1&Potri.003G047800.1	chr1&chr3	0.281396	0.235058
Potri.001G190800.1&Potri.003G047700.1	chr1&chr3	0.523766	0.396979
Potri.001G191300.1&Potri.003G047200.1	chr1&chr3	0.211718	0.508859
Potri.001G191900.1&Potri.003G032400.1	chr1&chr3	0.280156	0.142862
Potri.001G192000.1&Potri.003G032500.1	chr1&chr3	0.388658	0.21378
Potri.001G192200.1&Potri.003G032600.1	chr1&chr3	0.260227	0.227245
Potri.001G192300.1&Potri.003G032700.1	chr1&chr3	0.47258	1.23267
Potri.001G193000.1&Potri.003G032800.1	chr1&chr3	0.220014	0.168938
Potri.001G193400.1&Potri.003G033300.1	chr1&chr3	0.179513	0.225155
Potri.001G193900.1&Potri.003G045600.1	chr1&chr3	0.217391	0.378081
Potri.001G194000.1&Potri.003G045500.1	chr1&chr3	0.213318	0.22828
Potri.001G194300.1&Potri.003G045400.1	chr1&chr3	0.184211	1.02268
Potri.001G194400.1&Potri.003G045300.1	chr1&chr3	0.285129	0.07509
Potri.001G196000.1&Potri.003G045200.1	chr1&chr3	0.582009	0.641758
Potri.001G196400.1&Potri.003G039700.1	chr1&chr3	0.62976	0.166767
Potri.001G196500.1&Potri.003G040900.1	chr1&chr3	0.268837	0.210558
Potri.001G196800.1&Potri.003G041000.1	chr1&chr3	0.174285	0.279367
Potri.001G197100.1&Potri.003G042700.1	chr1&chr3	0.347859	0.691828
Potri.001G197200.1&Potri.003G043200.1	chr1&chr3	0.29186	0.0510357
Potri.001G197500.1&Potri.003G043300.1	chr1&chr3	0.193769	0.228907
Potri.001G197600.1&Potri.003G043500.1	chr1&chr3	0.311554	0.104858
Potri.001G197700.1&Potri.003G043600.1	chr1&chr3	0.182256	0.462101
Potri.001G197900.1&Potri.003G043700.1	chr1&chr3	0.335141	0.0378884
Potri.001G198000.1&Potri.003G043900.1	chr1&chr3	0.20814	0.227866
Potri.001G198100.1&Potri.003G044100.1	chr1&chr3	0.359326	0.123168
Potri.001G198400.1&Potri.003G044200.1	chr1&chr3	0.238798	0.181492
Potri.001G198700.1&Potri.003G044400.1	chr1&chr3	0.0965608	0.628411
Potri.001G200500.1&Potri.003G030000.1	chr1&chr3	0.275626	0.182006
Potri.001G201100.1&Potri.003G030600.1	chr1&chr3	0.53867	0.20205
Potri.001G201800.1&Potri.003G031700.1	chr1&chr3	0.160984	0.300573
Potri.001G202200.1&Potri.003G031800.1	chr1&chr3	0.295256	0.693917
Potri.001G202400.1&Potri.003G031900.1	chr1&chr3	0.168989	0.474141
Potri.001G203100.1&Potri.003G032100.1	chr1&chr3	0.34125	0.34853
Potri.001G204100.1&Potri.003G032200.1	chr1&chr3	0.296576	0.384136
Potri.001G204200.1&Potri.003G032300.1	chr1&chr3	0.249484	0.134867
Potri.001G205100.1&Potri.003G024100.1	chr1&chr3	0.310472	0.51333
Potri.001G205400.1&Potri.003G024000.1	chr1&chr3	0.215454	0.256362
Potri.001G205500.1&Potri.003G023900.1	chr1&chr3	0.254256	0.201344
Potri.001G205700.1&Potri.003G023700.1	chr1&chr3	0.295225	0.345866
Potri.001G206000.1&Potri.003G023600.1	chr1&chr3	0.289519	0.413432
Potri.001G206100.1&Potri.003G023500.1	chr1&chr3	0.305388	0.209775
Potri.001G206600.1&Potri.003G023300.1	chr1&chr3	0.257355	0.263908
Potri.001G206700.1&Potri.003G023000.1	chr1&chr3	0.266513	0.272333
Potri.001G206800.1&Potri.003G022900.1	chr1&chr3	0.308219	0.165092
Potri.001G207000.1&Potri.003G022700.1	chr1&chr3	0.390081	0.355249
Potri.001G207600.1&Potri.003G022400.1	chr1&chr3	0.0959047	2.4927
Potri.001G207700.1&Potri.003G022100.1	chr1&chr3	0.222587	0.245981
Potri.001G207900.1&Potri.003G022000.1	chr1&chr3	0.24263	0.380788
Potri.001G208200.1&Potri.003G021900.1	chr1&chr3	0.261591	0.454975
Potri.001G208800.1&Potri.003G021800.1	chr1&chr3	0.380663	0.371555
Potri.001G209100.1&Potri.003G021500.1	chr1&chr3	0.248432	0.370484
Potri.001G209500.1&Potri.003G020800.1	chr1&chr3	0.326062	0.232278
Potri.001G209700.1&Potri.003G020600.1	chr1&chr3	0.193587	0.883906
Potri.001G209800.1&Potri.003G020500.1	chr1&chr3	0.371941	0.194044
Potri.001G210000.1&Potri.003G020400.1	chr1&chr3	0.283809	0.143628
Potri.001G210100.1&Potri.003G020200.1	chr1&chr3	0.316454	0.543001
Potri.001G210400.1&Potri.003G020100.1	chr1&chr3	0.4555	0.261709
Potri.001G210500.1&Potri.003G019600.1	chr1&chr3	0.264129	0.188224
Potri.001G210800.1&Potri.003G019400.1	chr1&chr3	0.262261	0.199821
Potri.001G210900.1&Potri.003G019300.1	chr1&chr3	0.260772	0.229919
Potri.001G211200.1&Potri.003G019100.1	chr1&chr3	0.213156	0.35129
Potri.001G211300.1&Potri.003G019000.1	chr1&chr3	0.184629	0.452693
Potri.001G211900.1&Potri.003G018700.1	chr1&chr3	0.397755	0.329401
Potri.001G212300.1&Potri.009G003400.1	chr1&chr9	0.28772	0.420469
Potri.001G212400.1&Potri.009G003200.1	chr1&chr9	0.14296	0.424565
Potri.001G212600.1&Potri.009G002900.1	chr1&chr9	0.218395	0.217038
Potri.001G212700.1&Potri.009G002400.1	chr1&chr9	0.233501	0.169493
Potri.001G213600.1&Potri.009G001700.1	chr1&chr9	0.239863	0.208332
Potri.001G213700.1&Potri.009G001500.1	chr1&chr9	0.356095	0.17819
Potri.001G214700.1&Potri.009G000100.1	chr1&chr9	0.398684	0.317301
Potri.001G215000.1&Potri.009G015600.1	chr1&chr9	0.20285	0.267561
Potri.001G215100.1&Potri.009G015700.1	chr1&chr9	0.533244	0.244401
Potri.001G215200.1&Potri.009G015800.1	chr1&chr9	0.1933	0.355689
Potri.001G215400.1&Potri.009G017300.1	chr1&chr9	0.497335	0.171287
Potri.001G215500.1&Potri.009G017100.1	chr1&chr9	0.170892	0.340406
Potri.001G215700.1&Potri.009G016900.1	chr1&chr9	0.191694	0.0917328
Potri.001G215800.1&Potri.009G016700.1	chr1&chr9	0.127359	0.273819
Potri.001G216000.1&Potri.009G016600.1	chr1&chr9	0.236143	0.343917
Potri.001G216100.1&Potri.009G016200.1	chr1&chr9	0.242448	0.203709
Potri.001G216300.1&Potri.009G016100.1	chr1&chr9	0.254099	0.286801
Potri.001G216400.1&Potri.009G016000.1	chr1&chr9	0.221399	0.236005
Potri.001G216500.1&Potri.009G015900.1	chr1&chr9	0.297747	0.342231
Potri.001G216600.1&Potri.009G017400.1	chr1&chr9	0.233072	0.30689
Potri.001G216800.1&Potri.009G017600.1	chr1&chr9	0.225806	0.29756
Potri.001G216900.1&Potri.009G017700.1	chr1&chr9	0.268811	0.353751
Potri.001G217200.1&Potri.009G017800.1	chr1&chr9	0.265242	0.292212
Potri.001G217500.1&Potri.009G020300.1	chr1&chr9	0.446026	0.404626
Potri.001G217700.1&Potri.009G020400.1	chr1&chr9	0.341155	0.208456
Potri.001G217900.1&Potri.009G020500.1	chr1&chr9	0.333096	0.61992
Potri.001G218100.1&Potri.009G020100.1	chr1&chr9	0.221085	0.317959
Potri.001G218300.1&Potri.009G019800.1	chr1&chr9	0.244272	0.509327
Potri.001G218700.1&Potri.009G019400.1	chr1&chr9	0.486168	0.102473
Potri.001G218800.1&Potri.009G019200.1	chr1&chr9	0.367324	0.237923
Potri.001G219200.1&Potri.009G018900.1	chr1&chr9	0.393054	0.0359039
Potri.001G219500.1&Potri.009G018800.1	chr1&chr9	0.226321	0.235931
Potri.001G220100.1&Potri.009G018100.1	chr1&chr9	0.226062	0.397569
Potri.001G220400.1&Potri.009G018200.1	chr1&chr9	0.532553	0.437198
Potri.001G220700.1&Potri.009G018500.1	chr1&chr9	0.267164	0.420823
Potri.001G220800.1&Potri.009G021600.1	chr1&chr9	0.27873	0.309552
Potri.001G222500.1&Potri.009G021200.1	chr1&chr9	0.169922	0.164739
Potri.001G222600.1&Potri.009G021000.1	chr1&chr9	0.194277	0.280137
Potri.001G222700.1&Potri.009G020900.1	chr1&chr9	0.18475	0.032762
Potri.001G224100.1&Potri.009G020800.1	chr1&chr9	0.206281	0.0942436
Potri.001G224500.1&Potri.009G018700.1	chr1&chr9	0.205936	0.523113
Potri.001G224700.1&Potri.009G018600.1	chr1&chr9	0.22166	0.253271
Potri.001G225100.1&Potri.009G021800.1	chr1&chr9	0.264624	0.179528
Potri.001G225200.1&Potri.009G021900.1	chr1&chr9	0.197986	0.256387
Potri.001G225800.1&Potri.009G022300.1	chr1&chr9	0.24248	0.311068
Potri.001G227100.1&Potri.009G022400.1	chr1&chr9	0.392947	0.323444
Potri.001G228100.1&Potri.009G022600.1	chr1&chr9	0.193961	0.796225
Potri.001G228700.1&Potri.009G022800.1	chr1&chr9	0.574828	0.450027
Potri.001G229000.1&Potri.009G022900.1	chr1&chr9	0.238414	0.07623
Potri.001G229300.1&Potri.009G023100.1	chr1&chr9	0.3369	0.323746
Potri.001G229600.1&Potri.009G023300.1	chr1&chr9	0.181746	0.509237
Potri.001G229700.1&Potri.009G023600.1	chr1&chr9	0.289886	0.279917
Potri.001G230400.1&Potri.009G023800.1	chr1&chr9	0.620097	0.473695
Potri.001G230500.1&Potri.009G023900.1	chr1&chr9	0.308121	0.165854
Potri.001G230600.1&Potri.009G024000.1	chr1&chr9	0.213874	0.524021
Potri.001G230700.1&Potri.009G024100.1	chr1&chr9	0.139937	0.746111
Potri.001G230800.1&Potri.009G024200.1	chr1&chr9	0.28252	0.595365
Potri.001G230900.1&Potri.009G024300.1	chr1&chr9	0.108229	1.07303
Potri.001G231200.1&Potri.009G024400.1	chr1&chr9	0.188885	0.204533
Potri.001G231300.1&Potri.009G024500.1	chr1&chr9	0.338133	0.263779
Potri.001G231500.1&Potri.009G024600.1	chr1&chr9	0.189836	0.294969
Potri.001G231600.1&Potri.009G024700.1	chr1&chr9	0.25742	0.764387
Potri.001G232300.1&Potri.009G024900.1	chr1&chr9	0.218266	0.545637
Potri.001G232500.1&Potri.009G025100.1	chr1&chr9	0.231042	0.332565
Potri.001G232700.1&Potri.009G025200.1	chr1&chr9	0.188543	0.654562
Potri.001G233100.1&Potri.009G025300.1	chr1&chr9	0.201858	0.156547
Potri.001G233200.1&Potri.009G025400.1	chr1&chr9	0.261337	0.249259
Potri.001G233400.1&Potri.009G025700.1	chr1&chr9	0.274571	0.182311
Potri.001G233500.1&Potri.009G025800.1	chr1&chr9	0.338934	0.343805
Potri.001G233700.1&Potri.009G026000.1	chr1&chr9	0.182781	0.22644
Potri.001G233800.1&Potri.009G026100.1	chr1&chr9	0.225165	0.324217
Potri.001G234000.1&Potri.009G026300.1	chr1&chr9	0.305943	0.560114
Potri.001G234100.1&Potri.009G026500.1	chr1&chr9	0.236422	0.260112
Potri.001G234200.1&Potri.009G026600.1	chr1&chr9	0.198701	0.303257
Potri.001G234400.1&Potri.009G026700.1	chr1&chr9	0.530505	0.355029
Potri.001G234500.1&Potri.009G026800.1	chr1&chr9	0.262416	0.250348
Potri.001G234600.1&Potri.009G026900.1	chr1&chr9	0.289361	0.347634
Potri.001G235000.1&Potri.009G027000.1	chr1&chr9	0.120221	0.225516
Potri.001G235200.1&Potri.009G027100.1	chr1&chr9	0.235191	0.344196
Potri.001G235300.1&Potri.009G027200.1	chr1&chr9	0.329211	0.113045
Potri.001G235500.1&Potri.009G027300.1	chr1&chr9	0.222075	0.294886
Potri.001G235700.1&Potri.009G027500.1	chr1&chr9	0.269032	0.425465
Potri.001G235800.1&Potri.009G027700.1	chr1&chr9	0.240427	0.479501
Potri.001G236000.1&Potri.009G027800.1	chr1&chr9	0.231166	0.269854
Potri.001G236100.1&Potri.009G027900.1	chr1&chr9	0.291281	0.097778
Potri.001G236400.1&Potri.009G028100.1	chr1&chr9	0.463964	0.0805407
Potri.001G236900.1&Potri.009G028400.1	chr1&chr9	0.361373	0.344009
Potri.001G237000.1&Potri.009G028500.1	chr1&chr9	0.249173	0.373461
Potri.001G237300.1&Potri.009G028600.1	chr1&chr9	0.186916	0.404849
Potri.001G237400.1&Potri.009G028700.1	chr1&chr9	0.233061	0.383113
Potri.001G237600.1&Potri.009G028800.1	chr1&chr9	0.386477	0.145797
Potri.001G237700.1&Potri.009G029000.1	chr1&chr9	0.302126	0.706872
Potri.001G237800.1&Potri.009G029100.1	chr1&chr9	0.242444	0.138465
Potri.001G237900.1&Potri.009G029200.1	chr1&chr9	0.234277	0.557677
Potri.001G238300.1&Potri.009G029300.1	chr1&chr9	0.196541	0.426191
Potri.001G238400.1&Potri.009G029500.1	chr1&chr9	0.177494	0.459144
Potri.001G238500.1&Potri.009G029600.1	chr1&chr9	0.160388	0.309632
Potri.001G238700.1&Potri.009G029900.1	chr1&chr9	0.456515	0.428838
Potri.001G238800.1&Potri.009G030000.1	chr1&chr9	0.166072	0.261066
Potri.001G238900.1&Potri.009G030100.1	chr1&chr9	0.166768	0.361588
Potri.001G239000.1&Potri.009G030200.1	chr1&chr9	0.294197	0.443119
Potri.001G239100.1&Potri.009G030400.1	chr1&chr9	0.219765	0.349345
Potri.001G239200.1&Potri.009G030500.1	chr1&chr9	0.166473	0.602728
Potri.001G239300.1&Potri.009G030600.1	chr1&chr9	0.242538	0.133148
Potri.001G239500.1&Potri.009G030700.1	chr1&chr9	0.245523	0.558312
Potri.001G240100.1&Potri.009G031100.1	chr1&chr9	0.166209	0.791649
Potri.001G240300.1&Potri.009G031200.1	chr1&chr9	0.167617	0.326818
Potri.001G240400.1&Potri.009G031300.1	chr1&chr9	0.256399	0.223597
Potri.001G240500.1&Potri.009G031500.1	chr1&chr9	0.208189	0.246593
Potri.001G240900.1&Potri.009G031800.1	chr1&chr9	0.388234	0.347123
Potri.001G241300.1&Potri.009G031900.1	chr1&chr9	0.258765	0.296118
Potri.001G241500.1&Potri.009G032100.1	chr1&chr9	0.237443	0.207507
Potri.001G241700.1&Potri.009G032700.1	chr1&chr9	0.237431	0.319505
Potri.001G242000.1&Potri.009G033100.1	chr1&chr9	0.175769	0.61662
Potri.001G242400.1&Potri.009G033700.1	chr1&chr9	0.13577	0.512828
Potri.001G242600.1&Potri.009G033900.1	chr1&chr9	0.339126	0.268016
Potri.001G242800.1&Potri.009G034300.1	chr1&chr9	0.195591	0.151528
Potri.001G242900.1&Potri.009G034400.1	chr1&chr9	0.27058	0.53333
Potri.001G243200.1&Potri.009G034500.1	chr1&chr9	0.248005	0.354082
Potri.001G243300.1&Potri.009G034800.1	chr1&chr9	0.329708	0.270648
Potri.001G243400.1&Potri.009G034900.1	chr1&chr9	0.242305	0.199133
Potri.001G243600.1&Potri.009G035000.1	chr1&chr9	0.323217	0.252503
Potri.001G243900.1&Potri.009G035300.1	chr1&chr9	0.234165	0.501739
Potri.001G244200.1&Potri.009G036600.1	chr1&chr9	0.221702	0.71349
Potri.001G244300.1&Potri.009G036700.1	chr1&chr9	0.219419	0.217487
Potri.001G244500.1&Potri.009G036900.1	chr1&chr9	0.267065	0.379871
Potri.001G244800.1&Potri.009G037000.1	chr1&chr9	0.151046	0.436425
Potri.001G245200.1&Potri.009G037300.1	chr1&chr9	0.343852	0.245851
Potri.001G245300.1&Potri.009G037400.1	chr1&chr9	0.188542	0.118768
Potri.001G245400.1&Potri.009G037500.1	chr1&chr9	0.468128	0.497088
Potri.001G245600.1&Potri.009G037600.1	chr1&chr9	0.333886	0.262609
Potri.001G245700.1&Potri.009G037700.1	chr1&chr9	0.199698	0.127108
Potri.001G246100.1&Potri.009G039100.1	chr1&chr9	0.279988	0.319675
Potri.001G246200.1&Potri.009G039300.1	chr1&chr9	0.245228	0.388053
Potri.001G246300.1&Potri.009G039400.1	chr1&chr9	0.496257	0.678409
Potri.001G246400.1&Potri.009G039500.1	chr1&chr9	0.181997	0.153498
Potri.001G246500.1&Potri.009G039600.1	chr1&chr9	0.174731	0.0576182
Potri.001G246700.1&Potri.009G039700.1	chr1&chr9	0.199067	0.2413
Potri.001G246800.1&Potri.009G040100.1	chr1&chr9	0.283688	0.22767
Potri.001G246900.1&Potri.009G040200.1	chr1&chr9	0.391074	0.018873
Potri.001G247100.1&Potri.009G040500.1	chr1&chr9	0.231775	0.434093
Potri.001G247400.1&Potri.009G040600.1	chr1&chr9	0.225246	0.200599
Potri.001G247500.1&Potri.009G040700.1	chr1&chr9	0.269906	0.436354
Potri.001G247600.1&Potri.009G040800.1	chr1&chr9	0.276891	0.182147
Potri.001G247700.1&Potri.009G040900.1	chr1&chr9	0.464149	0.0752199
Potri.001G248000.1&Potri.009G041000.1	chr1&chr9	0.283914	0.174591
Potri.001G248100.1&Potri.009G041700.1	chr1&chr9	0.345914	0.293495
Potri.001G248200.1&Potri.009G042000.1	chr1&chr9	0.224904	0.304677
Potri.001G248300.1&Potri.009G042100.1	chr1&chr9	0.431303	0.567432
Potri.001G248400.1&Potri.009G042200.1	chr1&chr9	0.244559	0.282692
Potri.001G248500.1&Potri.009G042300.1	chr1&chr9	0.170685	0.339171
Potri.001G248600.1&Potri.009G042400.1	chr1&chr9	0.229889	0.234011
Potri.001G248700.1&Potri.009G042500.1	chr1&chr9	0.214942	0.17622
Potri.001G248800.1&Potri.009G042600.1	chr1&chr9	0.229064	0.20618
Potri.001G249000.1&Potri.009G043000.1	chr1&chr9	0.251442	0.578693
Potri.001G249100.1&Potri.009G043100.1	chr1&chr9	0.199157	0.205344
Potri.001G249200.1&Potri.009G043200.1	chr1&chr9	0.197042	0.0984162
Potri.001G249300.1&Potri.009G043300.1	chr1&chr9	0.22543	0.402191
Potri.001G249500.1&Potri.009G043500.1	chr1&chr9	0.269153	0.780176
Potri.001G249600.1&Potri.009G043600.1	chr1&chr9	0.292211	0.221132
Potri.001G249700.1&Potri.009G043700.1	chr1&chr9	0.20074	0.238145
Potri.001G249800.1&Potri.009G043800.1	chr1&chr9	0.18093	0.175621
Potri.001G249900.1&Potri.009G043900.1	chr1&chr9	0.25905	0.204435
Potri.001G250000.1&Potri.009G044100.1	chr1&chr9	0.277663	0.407341
Potri.001G250100.1&Potri.009G044200.1	chr1&chr9	0.203375	0.347077
Potri.001G250300.1&Potri.009G044300.1	chr1&chr9	0.3073	0.241412
Potri.001G250400.1&Potri.009G044500.1	chr1&chr9	0.239227	0.119798
Potri.001G250500.1&Potri.009G045100.1	chr1&chr9	0.243006	0.213428
Potri.001G250600.1&Potri.009G045200.1	chr1&chr9	0.203573	0.379821
Potri.001G250700.1&Potri.009G045300.1	chr1&chr9	0.197986	0.123508
Potri.001G250800.1&Potri.009G045400.1	chr1&chr9	0.289044	0.191487
Potri.001G250900.1&Potri.009G045500.1	chr1&chr9	0.308945	0.258252
Potri.001G251100.1&Potri.009G045600.1	chr1&chr9	0.173742	0.739731
Potri.001G251200.1&Potri.009G045800.1	chr1&chr9	0.193365	0.345305
Potri.001G251500.1&Potri.009G046200.1	chr1&chr9	0.312345	0.347506
Potri.001G251600.1&Potri.009G046400.1	chr1&chr9	0.508131	0.441644
Potri.001G251700.1&Potri.009G046500.1	chr1&chr9	0.196277	0.261041
Potri.001G252500.1&Potri.009G046700.1	chr1&chr9	0.244156	0.36001
Potri.001G252600.1&Potri.009G046800.1	chr1&chr9	0.247059	0.193048
Potri.001G252800.1&Potri.009G046900.1	chr1&chr9	0.541043	0.342881
Potri.001G253000.1&Potri.009G047000.1	chr1&chr9	0.196354	0.281077
Potri.001G253100.1&Potri.009G047400.1	chr1&chr9	0.249484	0.153439
Potri.001G253200.1&Potri.009G047500.1	chr1&chr9	0.24819	0.335102
Potri.001G253300.1&Potri.009G047700.1	chr1&chr9	0.25892	0.280163
Potri.001G253400.1&Potri.009G047800.1	chr1&chr9	0.26778	0.172938
Potri.001G253500.1&Potri.009G047900.1	chr1&chr9	0.267326	0.242382
Potri.001G253700.1&Potri.009G048000.1	chr1&chr9	0.140581	0.574043
Potri.001G253800.1&Potri.009G048200.1	chr1&chr9	0.273722	0.588022
Potri.001G254000.1&Potri.009G048600.1	chr1&chr9	0.441492	0.348292
Potri.001G254300.1&Potri.009G049100.1	chr1&chr9	0.218895	0.380703
Potri.001G254400.1&Potri.009G049400.1	chr1&chr9	0.394999	0.409086
Potri.001G254500.1&Potri.009G049600.1	chr1&chr9	0.204121	0.135153
Potri.001G254600.1&Potri.009G049700.1	chr1&chr9	0.21298	0.305173
Potri.001G254700.1&Potri.009G049800.1	chr1&chr9	0.292269	0.199973
Potri.001G254800.1&Potri.009G050000.1	chr1&chr9	0.20314	0.208557
Potri.001G255000.1&Potri.009G050200.1	chr1&chr9	0.222532	0.369759
Potri.001G255100.1&Potri.009G050300.1	chr1&chr9	0.218008	0.409977
Potri.001G255300.1&Potri.009G050500.1	chr1&chr9	0.224631	0.54591
Potri.001G255400.1&Potri.009G050600.1	chr1&chr9	0.236951	0.317804
Potri.001G255600.1&Potri.009G051000.1	chr1&chr9	0.231226	0.24912
Potri.001G255700.1&Potri.009G051100.1	chr1&chr9	0.175795	0.37513
Potri.001G255800.1&Potri.009G051200.1	chr1&chr9	0.242326	0.225855
Potri.001G256000.1&Potri.009G051400.1	chr1&chr9	0.203618	0.302962
Potri.001G256100.1&Potri.009G051500.1	chr1&chr9	0.182247	0.243103
Potri.001G256300.1&Potri.009G051800.1	chr1&chr9	0.229019	0.293952
Potri.001G256400.1&Potri.009G052000.1	chr1&chr9	0.202485	0.158406
Potri.001G256600.1&Potri.009G052200.1	chr1&chr9	0.378537	0.7111
Potri.001G256700.1&Potri.009G052400.1	chr1&chr9	0.24936	0.367527
Potri.001G256900.1&Potri.009G052500.1	chr1&chr9	0.0774987	0.611485
Potri.001G257000.1&Potri.009G052600.1	chr1&chr9	0.239938	0.0782359
Potri.001G257100.1&Potri.009G052700.1	chr1&chr9	0.204655	0.151833
Potri.001G257500.1&Potri.009G052800.1	chr1&chr9	0.203204	0.232375
Potri.001G257600.1&Potri.009G052900.1	chr1&chr9	0.304746	0.30563
Potri.001G257700.1&Potri.009G053000.1	chr1&chr9	0.356736	0.261467
Potri.001G258000.1&Potri.009G053200.1	chr1&chr9	0.264705	0.116477
Potri.001G258100.1&Potri.009G053300.1	chr1&chr9	0.283509	0.125601
Potri.001G258300.1&Potri.009G053400.1	chr1&chr9	0.305902	0.456105
Potri.001G258400.1&Potri.009G053500.1	chr1&chr9	0.249405	0.429795
Potri.001G258500.1&Potri.009G053600.1	chr1&chr9	0.294008	0.416341
Potri.001G258600.1&Potri.009G053800.1	chr1&chr9	0.230561	0.138996
Potri.001G258700.1&Potri.009G053900.1	chr1&chr9	0.217336	0.357569
Potri.001G258900.1&Potri.009G054000.1	chr1&chr9	0.213346	0.0851657
Potri.001G259000.1&Potri.009G054100.1	chr1&chr9	0.359005	0.302491
Potri.001G259300.1&Potri.009G054700.1	chr1&chr9	0.338409	0.498051
Potri.001G260800.1&Potri.009G055200.1	chr1&chr9	0.243233	0.204517
Potri.001G260900.1&Potri.009G055400.1	chr1&chr9	0.241266	0.22434
Potri.001G261000.1&Potri.009G055600.1	chr1&chr9	0.277488	0.2578
Potri.001G261100.1&Potri.009G055900.1	chr1&chr9	0.260011	0.343495
Potri.001G261300.1&Potri.009G056100.1	chr1&chr9	0.214091	0.595688
Potri.001G261500.1&Potri.009G056200.1	chr1&chr9	0.258636	0.625378
Potri.001G261700.1&Potri.009G056400.1	chr1&chr9	0.347866	0.171085
Potri.001G261800.1&Potri.009G056600.1	chr1&chr9	0.481576	0.16295
Potri.001G262000.1&Potri.009G056800.1	chr1&chr9	0.394518	0.154423
Potri.001G262100.1&Potri.009G056900.1	chr1&chr9	0.201866	0.100067
Potri.001G262400.1&Potri.009G057100.1	chr1&chr9	0.355641	0.351049
Potri.001G263200.1&Potri.009G057900.1	chr1&chr9	0.276433	0.322285
Potri.001G263300.1&Potri.009G058000.1	chr1&chr9	0.329076	0.147999
Potri.001G263400.1&Potri.009G058200.1	chr1&chr9	0.226742	0.126823
Potri.001G263500.1&Potri.009G058300.1	chr1&chr9	0.279523	0.369081
Potri.001G263600.1&Potri.009G058500.1	chr1&chr9	0.404545	0.701323
Potri.001G263700.1&Potri.009G058600.1	chr1&chr9	0.21746	0.155106
Potri.001G263900.1&Potri.009G058800.1	chr1&chr9	0.236612	0.193364
Potri.001G264000.1&Potri.009G058900.1	chr1&chr9	0.233735	0.178201
Potri.001G264100.1&Potri.009G059000.1	chr1&chr9	0.261766	0.278653
Potri.001G264400.1&Potri.009G059200.1	chr1&chr9	0.189263	0.284033
Potri.001G264500.1&Potri.009G059300.1	chr1&chr9	0.285863	0.310978
Potri.001G264600.1&Potri.009G059400.1	chr1&chr9	0.217598	0.427373
Potri.001G264800.1&Potri.009G059500.1	chr1&chr9	0.198968	0.420898
Potri.001G264900.1&Potri.009G059900.1	chr1&chr9	0.290242	0.156861
Potri.001G265100.1&Potri.009G060000.1	chr1&chr9	0.21569	0.452935
Potri.001G265200.1&Potri.009G060200.1	chr1&chr9	0.222523	0.139167
Potri.001G265300.1&Potri.009G060300.1	chr1&chr9	0.248281	0.246348
Potri.001G265400.1&Potri.009G060500.1	chr1&chr9	0.230916	0.225715
Potri.001G266000.1&Potri.009G060600.1	chr1&chr9	0.275185	0.319714
Potri.001G266200.1&Potri.009G060700.1	chr1&chr9	0.448346	0.52977
Potri.001G266400.1&Potri.009G060800.1	chr1&chr9	0.213401	0.0893392
Potri.001G266700.1&Potri.009G061000.1	chr1&chr9	0.279065	0.221983
Potri.001G266900.1&Potri.009G061100.1	chr1&chr9	0.230942	0.278853
Potri.001G267200.1&Potri.009G061300.1	chr1&chr9	0.162962	0.473561
Potri.001G267300.1&Potri.009G061500.1	chr1&chr9	0.165591	0.415184
Potri.001G267400.1&Potri.009G061700.1	chr1&chr9	0.164542	0.209281
Potri.001G267500.1&Potri.009G061800.1	chr1&chr9	0.231414	0.394296
Potri.001G267600.1&Potri.009G061900.1	chr1&chr9	0.217863	0.472996
Potri.001G267700.1&Potri.009G062100.1	chr1&chr9	0.310429	0.194843
Potri.001G267800.1&Potri.009G062200.1	chr1&chr9	0.220842	0.130395
Potri.001G267900.1&Potri.009G062300.1	chr1&chr9	0.250458	0.288987
Potri.001G268000.1&Potri.009G062400.1	chr1&chr9	0.217718	0.364075
Potri.001G268100.1&Potri.009G062500.1	chr1&chr9	0.38832	0.217564
Potri.001G268200.1&Potri.009G062600.1	chr1&chr9	0.349099	0.121428
Potri.001G268400.1&Potri.009G062700.1	chr1&chr9	0.285991	0.260765
Potri.001G268500.1&Potri.009G063000.1	chr1&chr9	0.505305	0.296438
Potri.001G268800.1&Potri.009G063600.1	chr1&chr9	0.179391	0.20508
Potri.001G269000.1&Potri.009G063700.1	chr1&chr9	0.247583	0.378036
Potri.001G269200.1&Potri.009G063800.1	chr1&chr9	0.23905	0.32202
Potri.001G269400.1&Potri.009G063900.1	chr1&chr9	0.304187	0.293711
Potri.001G269500.1&Potri.009G064000.1	chr1&chr9	0.215647	0
Potri.001G269600.1&Potri.009G064100.1	chr1&chr9	0.261659	0.15505
Potri.001G269700.1&Potri.009G064200.1	chr1&chr9	0.277478	0.321288
Potri.001G269800.1&Potri.009G064300.1	chr1&chr9	0.273605	0.196913
Potri.001G269900.1&Potri.009G064600.1	chr1&chr9	0.250447	0.306643
Potri.001G270000.1&Potri.009G064700.1	chr1&chr9	0.299535	0.311284
Potri.001G270300.1&Potri.009G064800.1	chr1&chr9	0.343359	0.126422
Potri.001G270800.1&Potri.009G064900.1	chr1&chr9	0.412785	0.0785656
Potri.001G270900.1&Potri.009G065000.1	chr1&chr9	0.248466	0.155258
Potri.001G271200.1&Potri.009G065300.1	chr1&chr9	0.225401	0.218478
Potri.001G271300.1&Potri.009G065500.1	chr1&chr9	0.162847	0.353793
Potri.001G271400.1&Potri.009G065600.1	chr1&chr9	0.169573	0.268444
Potri.001G271500.1&Potri.009G065800.1	chr1&chr9	0.316033	0.133314
Potri.001G271600.1&Potri.009G065900.1	chr1&chr9	0.292221	0.545356
Potri.001G271700.1&Potri.009G066100.1	chr1&chr9	0.175167	0.202087
Potri.001G271800.1&Potri.009G066400.1	chr1&chr9	0.271688	0.214572
Potri.001G271900.1&Potri.009G066500.1	chr1&chr9	0.254177	0.275855
Potri.001G272000.1&Potri.009G066600.1	chr1&chr9	0.248083	0.223711
Potri.001G272300.1&Potri.009G066800.1	chr1&chr9	0.218994	0.218496
Potri.001G272400.1&Potri.009G066900.1	chr1&chr9	0.15545	0.459315
Potri.001G272700.1&Potri.009G067100.1	chr1&chr9	0.344598	0.0344853
Potri.001G273000.1&Potri.009G067300.1	chr1&chr9	0.37367	0.222181
Potri.001G273100.1&Potri.009G067400.1	chr1&chr9	0.222388	0.325666
Potri.001G273200.1&Potri.009G067500.1	chr1&chr9	0.200691	0.0883944
Potri.001G273300.1&Potri.009G067600.1	chr1&chr9	0.478332	0.420911
Potri.001G273400.1&Potri.009G067700.1	chr1&chr9	0.204899	0.189073
Potri.001G273600.1&Potri.009G067800.1	chr1&chr9	0.198743	0.388199
Potri.001G273700.1&Potri.009G068000.1	chr1&chr9	0.237222	0.253384
Potri.001G273900.1&Potri.009G068100.1	chr1&chr9	0.213033	0.234289
Potri.001G274000.1&Potri.009G068200.1	chr1&chr9	0.343311	0.490709
Potri.001G274100.1&Potri.009G068600.1	chr1&chr9	0.634064	0.325961
Potri.001G274200.1&Potri.009G068800.1	chr1&chr9	0.297387	0.230392
Potri.001G274300.1&Potri.009G068900.1	chr1&chr9	0.407751	0.0558761
Potri.001G274400.1&Potri.009G069000.1	chr1&chr9	0.208137	0.462293
Potri.001G274600.1&Potri.009G069100.1	chr1&chr9	0.420182	0.174378
Potri.001G274700.1&Potri.009G069200.1	chr1&chr9	0.131535	0.134408
Potri.001G274800.1&Potri.009G069300.1	chr1&chr9	0.588604	0.897417
Potri.001G275000.1&Potri.009G069500.1	chr1&chr9	0.182861	0.411317
Potri.001G275100.1&Potri.009G069600.1	chr1&chr9	0.318389	0.41039
Potri.001G275200.1&Potri.009G069700.1	chr1&chr9	0.204921	0.164024
Potri.001G275500.1&Potri.009G069900.1	chr1&chr9	0.254679	0.262961
Potri.001G275600.1&Potri.009G070000.1	chr1&chr9	0.1958	0.143511
Potri.001G275700.1&Potri.009G070300.1	chr1&chr9	0.219151	0.349093
Potri.001G275800.1&Potri.009G070400.1	chr1&chr9	0.214245	0.241207
Potri.001G275900.1&Potri.009G070600.1	chr1&chr9	0.305883	0.355957
Potri.001G276100.1&Potri.009G070700.1	chr1&chr9	0.318753	0.216027
Potri.001G276200.1&Potri.009G070800.1	chr1&chr9	0.2774	0.250479
Potri.001G276400.1&Potri.009G071100.1	chr1&chr9	0.160979	0.351303
Potri.001G276700.1&Potri.009G071600.1	chr1&chr9	0.267174	0.156736
Potri.001G276800.1&Potri.009G071700.1	chr1&chr9	0.243289	0.424148
Potri.001G276900.1&Potri.009G071800.1	chr1&chr9	0.218044	0.17042
Potri.001G277100.1&Potri.009G071900.1	chr1&chr9	0.256308	0.0251225
Potri.001G277600.1&Potri.009G072200.1	chr1&chr9	0.283016	0.157217
Potri.001G277700.1&Potri.009G072300.1	chr1&chr9	0.203746	0
Potri.001G277900.1&Potri.009G072500.1	chr1&chr9	0.236408	0
Potri.001G278300.1&Potri.009G072800.1	chr1&chr9	0.289924	0.187435
Potri.001G278400.1&Potri.009G072900.1	chr1&chr9	0.312236	0.0860354
Potri.001G278500.1&Potri.009G073000.1	chr1&chr9	0.286342	0.230617
Potri.001G278600.1&Potri.009G073200.1	chr1&chr9	0.321195	0.387586
Potri.001G278800.1&Potri.009G073300.1	chr1&chr9	0.187035	0.0778464
Potri.001G278900.1&Potri.009G073400.1	chr1&chr9	0.18633	0.299162
Potri.001G279000.1&Potri.009G073600.1	chr1&chr9	0.143412	0.383649
Potri.001G279100.1&Potri.009G073800.1	chr1&chr9	0.207066	0.162205
Potri.001G279200.1&Potri.009G073900.1	chr1&chr9	0.20686	0.435221
Potri.001G279300.1&Potri.009G074100.1	chr1&chr9	0.194358	0.26342
Potri.001G279400.1&Potri.009G074200.1	chr1&chr9	0.181241	0.335398
Potri.001G279500.1&Potri.009G074300.1	chr1&chr9	0.226205	0.349726
Potri.001G279700.1&Potri.009G074400.1	chr1&chr9	0.211967	0.126877
Potri.001G279900.1&Potri.009G074700.1	chr1&chr9	0.306593	0.393111
Potri.001G280000.1&Potri.009G075100.1	chr1&chr9	0.180998	0.689317
Potri.001G280100.1&Potri.009G075300.1	chr1&chr9	0.20517	0.208163
Potri.001G280200.1&Potri.009G075400.1	chr1&chr9	0.224935	0.314253
Potri.001G280300.1&Potri.009G075500.1	chr1&chr9	0.319539	0.492094
Potri.001G280400.1&Potri.009G075600.1	chr1&chr9	0.21483	0.299102
Potri.001G280600.1&Potri.009G075700.1	chr1&chr9	0.511298	0.130179
Potri.001G280700.1&Potri.009G075900.1	chr1&chr9	0.299817	0.138253
Potri.001G280800.1&Potri.009G076000.1	chr1&chr9	0.317813	0.439231
Potri.001G281000.1&Potri.009G076100.1	chr1&chr9	0.240915	0.342226
Potri.001G281100.1&Potri.009G076200.1	chr1&chr9	0.213626	0.296842
Potri.001G281200.1&Potri.009G076400.1	chr1&chr9	0.332345	0.204811
Potri.001G281300.1&Potri.009G076600.1	chr1&chr9	0.290429	0.143585
Potri.001G281400.1&Potri.009G076700.1	chr1&chr9	0.434891	0.430695
Potri.001G281600.1&Potri.009G076900.1	chr1&chr9	0.19325	0.238728
Potri.001G281700.1&Potri.009G077100.1	chr1&chr9	0.22745	0.477781
Potri.001G282400.1&Potri.009G077600.1	chr1&chr9	0.281122	0.154053
Potri.001G282600.1&Potri.009G077800.1	chr1&chr9	0.224259	0.179144
Potri.001G282700.1&Potri.009G077900.1	chr1&chr9	0.503211	0.377764
Potri.001G282900.1&Potri.009G078100.1	chr1&chr9	0.138919	0.346761
Potri.001G283000.1&Potri.009G078500.1	chr1&chr9	0.206401	0.755243
Potri.001G284400.1&Potri.009G079000.1	chr1&chr9	0.166738	0.764579
Potri.001G284800.1&Potri.009G079400.1	chr1&chr9	0.573544	0.470705
Potri.001G285300.1&Potri.009G079600.1	chr1&chr9	0.188318	0.260953
Potri.001G285600.1&Potri.009G079900.1	chr1&chr9	0.216366	0.288395
Potri.001G285700.1&Potri.009G080000.1	chr1&chr9	0.385856	0.203094
Potri.001G285800.1&Potri.009G080200.1	chr1&chr9	0.359718	0.201161
Potri.001G286000.1&Potri.009G080300.1	chr1&chr9	0.360022	0.19042
Potri.001G286200.1&Potri.009G080400.1	chr1&chr9	0.250663	0.41285
Potri.001G286300.1&Potri.009G080500.1	chr1&chr9	0.19516	0.269903
Potri.001G286400.1&Potri.009G080600.1	chr1&chr9	0.242413	0.251053
Potri.001G286500.1&Potri.009G080700.1	chr1&chr9	0.303763	0.277253
Potri.001G286600.1&Potri.009G081100.1	chr1&chr9	0.17917	0.361153
Potri.001G286900.1&Potri.009G081200.1	chr1&chr9	0.15389	0.304809
Potri.001G287100.1&Potri.009G081300.1	chr1&chr9	0.280843	0.110762
Potri.001G287200.1&Potri.009G081400.1	chr1&chr9	0.208713	0.360589
Potri.001G287400.1&Potri.009G081600.1	chr1&chr9	0.202376	0.137987
Potri.001G287800.1&Potri.009G081900.1	chr1&chr9	0.168464	0.657563
Potri.001G287900.1&Potri.009G082200.1	chr1&chr9	0.206793	0.570923
Potri.001G288000.1&Potri.009G082300.1	chr1&chr9	0.186162	0.343573
Potri.001G288200.1&Potri.009G082400.1	chr1&chr9	0.260162	0.205432
Potri.001G288500.1&Potri.009G083500.1	chr1&chr9	0.292249	0.744589
Potri.001G288800.1&Potri.009G083900.1	chr1&chr9	0.226417	0.538423
Potri.001G288900.1&Potri.009G084000.1	chr1&chr9	0.241243	0.200745
Potri.001G289000.1&Potri.009G084300.1	chr1&chr9	0.208704	0.170176
Potri.001G289100.1&Potri.009G084400.1	chr1&chr9	0.259228	0.558373
Potri.001G289200.1&Potri.009G084500.1	chr1&chr9	0.205639	0.154721
Potri.001G289300.1&Potri.009G084700.1	chr1&chr9	0.215503	0.189425
Potri.001G289400.1&Potri.009G084800.1	chr1&chr9	0.276748	0.389711
Potri.001G289500.1&Potri.009G085100.1	chr1&chr9	0.428505	0.0292082
Potri.001G289600.1&Potri.009G085200.1	chr1&chr9	0.546412	0.483751
Potri.001G289800.1&Potri.009G085400.1	chr1&chr9	0.211316	0.31878
Potri.001G290000.1&Potri.009G085500.1	chr1&chr9	0.241361	0.583485
Potri.001G290200.1&Potri.009G085800.1	chr1&chr9	0.267359	0.0795359
Potri.001G290300.1&Potri.009G085900.1	chr1&chr9	0.508168	0.224593
Potri.001G290600.1&Potri.009G086100.1	chr1&chr9	0.247053	0.424851
Potri.001G290900.1&Potri.009G086200.1	chr1&chr9	0.598497	0.436498
Potri.001G292000.1&Potri.009G086400.1	chr1&chr9	0.188479	0.629786
Potri.001G292100.1&Potri.009G086600.1	chr1&chr9	0.309204	0.633648
Potri.001G292300.1&Potri.009G086700.1	chr1&chr9	0.218991	0.377082
Potri.001G292500.1&Potri.009G086800.1	chr1&chr9	0.38308	0.876839
Potri.001G292700.1&Potri.009G087000.1	chr1&chr9	0.193224	0.242099
Potri.001G292800.1&Potri.009G087100.1	chr1&chr9	0.16591	0.569621
Potri.001G292900.1&Potri.009G087200.1	chr1&chr9	0.358001	0.192158
Potri.001G293100.1&Potri.009G087400.1	chr1&chr9	0.235146	0.0608559
Potri.001G293300.1&Potri.009G087500.1	chr1&chr9	0.158317	0.756276
Potri.001G293400.1&Potri.009G088100.1	chr1&chr9	0.195107	0.335338
Potri.001G293700.1&Potri.009G088200.1	chr1&chr9	0.306541	0.273931
Potri.001G294700.1&Potri.009G088800.1	chr1&chr9	0.267688	0.415863
Potri.001G295100.1&Potri.009G089200.1	chr1&chr9	0.288928	0.0953754
Potri.001G295300.1&Potri.009G089300.1	chr1&chr9	0.234689	0.26199
Potri.001G295500.1&Potri.009G089400.1	chr1&chr9	0.259122	0.254286
Potri.001G295600.1&Potri.009G089500.1	chr1&chr9	0.218015	0.249586
Potri.001G295700.1&Potri.009G089600.1	chr1&chr9	0.146274	0.681912
Potri.001G295800.1&Potri.009G089800.1	chr1&chr9	0.215543	0.246809
Potri.001G295900.1&Potri.009G090000.1	chr1&chr9	0.507661	0.0301642
Potri.001G296000.1&Potri.009G090200.1	chr1&chr9	0.325836	0.49131
Potri.001G296100.1&Potri.009G090300.1	chr1&chr9	0.189244	0.197405
Potri.001G296200.1&Potri.009G090400.1	chr1&chr9	0.205535	0.4406
Potri.001G296400.1&Potri.009G090600.1	chr1&chr9	0.19292	0.426212
Potri.001G296500.1&Potri.009G090700.1	chr1&chr9	0.176453	0.301646
Potri.001G296600.1&Potri.009G090800.1	chr1&chr9	0.368315	0.117455
Potri.001G296700.1&Potri.009G090900.1	chr1&chr9	0.211436	0.366762
Potri.001G296800.1&Potri.009G091000.1	chr1&chr9	0.349729	0.19676
Potri.001G296900.1&Potri.009G091100.1	chr1&chr9	0.27278	0.617268
Potri.001G297000.1&Potri.009G091200.1	chr1&chr9	0.272324	0.301343
Potri.001G297100.1&Potri.009G091400.1	chr1&chr9	0.49417	1.10889
Potri.001G297200.1&Potri.009G091600.1	chr1&chr9	0.359682	0.103298
Potri.001G297300.1&Potri.009G092100.1	chr1&chr9	0.211706	0.221645
Potri.001G297400.1&Potri.009G092200.1	chr1&chr9	0.201747	0.405813
Potri.001G297500.1&Potri.009G092400.1	chr1&chr9	0.294567	0.166643
Potri.001G297600.1&Potri.009G092500.1	chr1&chr9	0.197662	0.287885
Potri.001G297700.1&Potri.009G092600.1	chr1&chr9	0.204538	0.128809
Potri.001G297900.1&Potri.009G092700.1	chr1&chr9	0.252483	0.0728282
Potri.001G298200.1&Potri.009G092800.1	chr1&chr9	0.210359	0.351531
Potri.001G298300.1&Potri.009G092900.1	chr1&chr9	0.265839	0.0912778
Potri.001G298400.1&Potri.009G093000.1	chr1&chr9	0.209879	0.503792
Potri.001G298500.1&Potri.009G093200.1	chr1&chr9	0.232799	0.271928
Potri.001G298700.1&Potri.009G093300.1	chr1&chr9	0.182926	0.327999
Potri.001G298800.1&Potri.009G093400.1	chr1&chr9	0.180655	0.566125
Potri.001G298900.1&Potri.009G093500.1	chr1&chr9	0.374056	0.346296
Potri.001G299200.1&Potri.009G094200.1	chr1&chr9	0.23208	0.130563
Potri.001G299300.1&Potri.009G094300.1	chr1&chr9	0.34223	0.451931
Potri.001G299700.1&Potri.009G094800.1	chr1&chr9	0.248749	0.213073
Potri.001G299800.1&Potri.009G095600.1	chr1&chr9	0.459321	0.278587
Potri.001G300000.1&Potri.009G095800.1	chr1&chr9	0.176878	0.265764
Potri.001G300100.1&Potri.009G095900.1	chr1&chr9	0.158809	0.152432
Potri.001G300200.1&Potri.009G096000.1	chr1&chr9	0.316128	0.294585
Potri.001G300400.1&Potri.009G096200.1	chr1&chr9	0.291592	0.39002
Potri.001G300500.1&Potri.009G096300.1	chr1&chr9	0.220868	0.303654
Potri.001G300900.1&Potri.009G096600.1	chr1&chr9	0.233123	0.0868457
Potri.001G301000.1&Potri.009G096700.1	chr1&chr9	0.180997	0.213586
Potri.001G301100.1&Potri.009G096800.1	chr1&chr9	0.130823	0.663249
Potri.001G301200.1&Potri.009G096900.1	chr1&chr9	0.217753	0.270349
Potri.001G301300.1&Potri.009G097000.1	chr1&chr9	0.201301	0.636845
Potri.001G301400.1&Potri.009G097100.1	chr1&chr9	0.254559	0.232729
Potri.001G301800.1&Potri.009G097800.1	chr1&chr9	0.222641	0.244575
Potri.001G301900.1&Potri.009G097900.1	chr1&chr9	0.324697	0.761971
Potri.001G302000.1&Potri.009G098000.1	chr1&chr9	0.24967	0.181908
Potri.001G302100.1&Potri.009G098100.1	chr1&chr9	0.298357	0.172952
Potri.001G302300.1&Potri.009G098200.1	chr1&chr9	0.279777	0.457836
Potri.001G302500.1&Potri.009G098700.1	chr1&chr9	0.161412	0.526042
Potri.001G302600.1&Potri.009G098800.1	chr1&chr9	0.21316	0.310763
Potri.001G303900.1&Potri.009G099200.1	chr1&chr9	0.479592	0.294659
Potri.001G304000.1&Potri.009G099300.1	chr1&chr9	0.285798	0.0751532
Potri.001G304100.1&Potri.009G099400.1	chr1&chr9	0.2387	0.17282
Potri.001G304200.1&Potri.009G099500.1	chr1&chr9	0.199176	0.355137
Potri.001G304400.1&Potri.009G099600.1	chr1&chr9	0.289305	0.537722
Potri.001G304600.1&Potri.009G099700.1	chr1&chr9	0.401385	0.296378
Potri.001G304800.1&Potri.009G099800.1	chr1&chr9	0.41339	0.0545443
Potri.001G304900.1&Potri.009G100100.1	chr1&chr9	0.258302	0.259096
Potri.001G308600.1&Potri.019G009700.1	chr1&chr19	0.437644	0.288752
Potri.001G308800.1&Potri.019G009900.1	chr1&chr19	0.340158	0.743636
Potri.001G308900.1&Potri.019G010000.1	chr1&chr19	0.319293	0.695121
Potri.001G309000.1&Potri.019G010100.1	chr1&chr19	0.357118	0.126622
Potri.001G309100.1&Potri.019G010200.1	chr1&chr19	0.200836	0.455811
Potri.001G309500.1&Potri.019G010400.1	chr1&chr19	0.343103	0.00969107
Potri.001G309600.1&Potri.019G010500.1	chr1&chr19	0.286202	0.232137
Potri.001G309800.1&Potri.019G010700.1	chr1&chr19	0.256848	0.354336
Potri.001G310000.1&Potri.017G049400.1	chr1&chr17	0.447174	0.437875
Potri.001G310100.1&Potri.017G050000.1	chr1&chr17	0.259554	0.371952
Potri.001G310200.1&Potri.017G050100.1	chr1&chr17	0.57531	0.327324
Potri.001G310400.1&Potri.017G050300.1	chr1&chr17	0.31786	0.543608
Potri.001G310500.1&Potri.017G050400.1	chr1&chr17	0.217037	0.205274
Potri.001G310600.1&Potri.017G050500.1	chr1&chr17	0.224894	0.352819
Potri.001G310700.1&Potri.017G050600.1	chr1&chr17	0.617781	0.465344
Potri.001G310900.1&Potri.017G050800.1	chr1&chr17	0.257615	0.0597519
Potri.001G311600.1&Potri.017G051600.1	chr1&chr17	0.207816	0.209922
Potri.001G311700.1&Potri.017G051700.1	chr1&chr17	0.384925	0.132302
Potri.001G311900.1&Potri.017G051900.1	chr1&chr17	0.305545	0.312571
Potri.001G313100.1&Potri.017G053300.1	chr1&chr17	0.290356	0.271971
Potri.001G313200.1&Potri.017G053400.1	chr1&chr17	0.39037	0.34391
Potri.001G313500.1&Potri.017G053700.1	chr1&chr17	0.378649	0.344586
Potri.001G313900.1&Potri.017G053900.1	chr1&chr17	0.222444	0.446292
Potri.001G314000.1&Potri.017G054000.1	chr1&chr17	0.445107	0.427721
Potri.001G314200.1&Potri.017G054300.1	chr1&chr17	0.322667	0.107383
Potri.001G314300.1&Potri.017G054400.1	chr1&chr17	0.232871	0.0839933
Potri.001G314400.1&Potri.017G054500.1	chr1&chr17	0.267479	0.301199
Potri.001G314500.1&Potri.017G054600.1	chr1&chr17	0.209657	0.0931406
Potri.001G314600.1&Potri.017G054700.1	chr1&chr17	0.220036	0.406507
Potri.001G314800.1&Potri.017G054800.1	chr1&chr17	0.151322	0.192178
Potri.001G314900.1&Potri.017G054900.1	chr1&chr17	0.387599	0.313327
Potri.001G315000.1&Potri.017G055000.1	chr1&chr17	0.262472	0.213053
Potri.001G315200.1&Potri.017G055200.1	chr1&chr17	0.257235	0.213436
Potri.001G315300.1&Potri.017G055400.1	chr1&chr17	0.271682	0.396347
Potri.001G315400.1&Potri.017G055500.1	chr1&chr17	0.285056	0.522284
Potri.001G315600.1&Potri.017G055600.1	chr1&chr17	0.210037	0.363715
Potri.001G315700.1&Potri.017G055700.1	chr1&chr17	0.299837	0.401696
Potri.001G315800.1&Potri.017G056000.1	chr1&chr17	0.313984	0.12677
Potri.001G316400.1&Potri.017G056900.1	chr1&chr17	0.197116	0.239871
Potri.001G316500.1&Potri.017G057000.1	chr1&chr17	0.342214	0.646352
Potri.001G316700.1&Potri.017G057100.1	chr1&chr17	0.231805	0.212044
Potri.001G316800.1&Potri.017G057300.1	chr1&chr17	0.276799	0.238568
Potri.001G317400.1&Potri.017G057500.1	chr1&chr17	0.174476	0.248369
Potri.001G317500.1&Potri.017G057700.1	chr1&chr17	0.243501	0.145127
Potri.001G317600.1&Potri.017G057800.1	chr1&chr17	0.24375	0.147831
Potri.001G318300.1&Potri.017G058000.1	chr1&chr17	0.456032	0.454536
Potri.001G318600.1&Potri.017G058200.1	chr1&chr17	0.183426	0.276552
Potri.001G319000.1&Potri.017G058300.1	chr1&chr17	0.212056	0.347057
Potri.001G319100.1&Potri.017G058400.1	chr1&chr17	0.219303	0.338061
Potri.001G319500.1&Potri.017G058500.1	chr1&chr17	0.282998	0.525018
Potri.001G319800.1&Potri.017G059000.1	chr1&chr17	0.349801	0.396724
Potri.001G320000.1&Potri.017G059100.1	chr1&chr17	0.342257	0.093003
Potri.001G320200.1&Potri.017G059200.1	chr1&chr17	0.363166	0.42093
Potri.001G320400.1&Potri.017G059300.1	chr1&chr17	0.404588	0.0543959
Potri.001G320500.1&Potri.017G059400.1	chr1&chr17	0.306424	0.0694196
Potri.001G320700.1&Potri.017G059500.1	chr1&chr17	0.225639	0.526291
Potri.001G320900.1&Potri.017G059600.1	chr1&chr17	0.229145	0.28257
Potri.001G321300.1&Potri.017G059800.1	chr1&chr17	0.260828	0.455679
Potri.001G321600.1&Potri.017G060000.1	chr1&chr17	0.213308	0.131259
Potri.001G321800.1&Potri.017G060100.1	chr1&chr17	0.203084	0.360735
Potri.001G321900.1&Potri.017G060300.1	chr1&chr17	0.244919	0.353079
Potri.001G322100.1&Potri.017G060500.1	chr1&chr17	0.312195	0.230851
Potri.001G322300.1&Potri.017G060800.1	chr1&chr17	0.317446	0.0979632
Potri.001G322500.1&Potri.017G061100.1	chr1&chr17	0.220406	0.304643
Potri.001G322700.1&Potri.017G061200.1	chr1&chr17	0.176501	0.346919
Potri.001G323000.1&Potri.017G061400.1	chr1&chr17	0.259268	0.470713
Potri.001G323100.1&Potri.017G061600.1	chr1&chr17	0.188748	0.16145
Potri.001G323400.1&Potri.017G061900.1	chr1&chr17	0.275584	0.602159
Potri.001G323600.1&Potri.017G062000.1	chr1&chr17	0.175503	0.356711
Potri.001G323700.1&Potri.017G062100.1	chr1&chr17	0.264443	0.708389
Potri.001G323800.1&Potri.017G062200.1	chr1&chr17	0.523399	0.283062
Potri.001G324500.1&Potri.017G062400.1	chr1&chr17	0.27951	0.340348
Potri.001G324600.1&Potri.017G062500.1	chr1&chr17	0.366669	0.288456
Potri.001G324800.1&Potri.017G063000.1	chr1&chr17	0.238672	0.283297
Potri.001G324900.1&Potri.017G063200.1	chr1&chr17	0.302118	0.980235
Potri.001G325100.1&Potri.017G063300.1	chr1&chr17	0.237092	0.343731
Potri.001G325200.1&Potri.017G063500.1	chr1&chr17	0.234537	0.251352
Potri.001G325300.1&Potri.017G063700.1	chr1&chr17	0.189267	0.357205
Potri.001G325400.1&Potri.017G063800.1	chr1&chr17	0.167113	0.257223
Potri.001G328700.1&Potri.017G064600.1	chr1&chr17	0.151476	0.335433
Potri.001G328800.1&Potri.017G064500.1	chr1&chr17	0.167234	0.472705
Potri.001G328900.1&Potri.017G064400.1	chr1&chr17	0.268021	0.192058
Potri.001G329000.1&Potri.017G064300.1	chr1&chr17	0.176484	0.324179
Potri.001G329100.1&Potri.017G064200.1	chr1&chr17	0.209438	0.183375
Potri.001G329200.1&Potri.017G064100.1	chr1&chr17	0.226825	0.329396
Potri.001G329700.1&Potri.017G063900.1	chr1&chr17	0.389189	0.0468496
Potri.001G330300.1&Potri.017G069100.1	chr1&chr17	0.176867	0.223841
Potri.001G330400.1&Potri.017G069200.1	chr1&chr17	0.0897373	0.529724
Potri.001G331400.1&Potri.017G069300.1	chr1&chr17	0.22861	0.213087
Potri.001G331500.1&Potri.017G069500.1	chr1&chr17	0.214929	0.248262
Potri.001G332100.1&Potri.017G069600.1	chr1&chr17	0.21483	0.06712
Potri.001G349800.1&Potri.017G074700.1	chr1&chr17	0.224204	0.481875
Potri.001G349900.1&Potri.017G074400.1	chr1&chr17	0.211731	0.345006
Potri.001G350000.1&Potri.017G074300.1	chr1&chr17	0.232923	0.613544
Potri.001G350100.1&Potri.017G074100.1	chr1&chr17	0.20916	0.626726
Potri.001G350400.1&Potri.017G073900.1	chr1&chr17	0.208863	0.237841
Potri.001G351300.1&Potri.017G072900.1	chr1&chr17	0.235172	0.176705
Potri.001G351400.1&Potri.017G072800.1	chr1&chr17	0.237393	0.153658
Potri.001G351500.1&Potri.017G072100.1	chr1&chr17	0.143505	1.13093
Potri.001G352300.1&Potri.011G079400.1	chr1&chr11	0.226052	0.2162
Potri.001G352400.1&Potri.011G079300.1	chr1&chr11	0.345574	0.207981
Potri.001G352500.1&Potri.011G079100.1	chr1&chr11	0.336519	0.159914
Potri.001G352700.1&Potri.011G079000.1	chr1&chr11	0.181322	0.195446
Potri.001G352800.1&Potri.011G078900.1	chr1&chr11	0.400026	0.386827
Potri.001G353100.1&Potri.011G078800.1	chr1&chr11	0.231115	0.292203
Potri.001G353400.1&Potri.011G078500.1	chr1&chr11	0.293218	0.601958
Potri.001G353700.1&Potri.011G078300.1	chr1&chr11	0.221767	0.383573
Potri.001G353900.1&Potri.011G078200.1	chr1&chr11	0.39142	0.0167287
Potri.001G354000.1&Potri.011G077900.1	chr1&chr11	0.199925	0.0380807
Potri.001G354500.1&Potri.011G077800.1	chr1&chr11	0.316252	0.313799
Potri.001G354600.1&Potri.011G077700.1	chr1&chr11	0.168289	0.627133
Potri.001G354700.1&Potri.011G077500.1	chr1&chr11	0.2272	0.233437
Potri.001G355300.1&Potri.011G077100.1	chr1&chr11	0.232967	0.454026
Potri.001G355400.1&Potri.011G088700.1	chr1&chr11	0.129591	0.48744
Potri.001G356500.1&Potri.011G092500.1	chr1&chr11	0.234869	0.200602
Potri.001G357000.1&Potri.011G089200.1	chr1&chr11	0.207403	0.210349
Potri.001G357100.1&Potri.011G091100.1	chr1&chr11	0.197691	0.228824
Potri.001G357300.1&Potri.011G090900.1	chr1&chr11	0.420981	0.154127
Potri.001G357700.1&Potri.011G090200.1	chr1&chr11	0.245784	0.261017
Potri.001G357700.1&Potri.011G090200.1	chr1&chr11	0.245784	0.261017
Potri.001G357800.1&Potri.011G089800.1	chr1&chr11	0.324979	0.217468
Potri.001G357900.1&Potri.011G091400.1	chr1&chr11	0.314767	0.266922
Potri.001G358000.1&Potri.011G091700.1	chr1&chr11	0.398408	0.434636
Potri.001G358500.1&Potri.011G091900.1	chr1&chr11	0.170332	0.354702
Potri.001G358600.1&Potri.011G092000.1	chr1&chr11	0.358102	0.616046
Potri.001G358700.1&Potri.011G092200.1	chr1&chr11	0.29032	0.0393083
Potri.001G359600.1&Potri.011G092600.1	chr1&chr11	0.307457	0.0693345
Potri.001G359700.1&Potri.011G092700.1	chr1&chr11	0.204877	0.251601
Potri.001G360300.1&Potri.011G088500.1	chr1&chr11	0.275142	0.224097
Potri.001G361100.1&Potri.011G088400.1	chr1&chr11	0.227334	0.310436
Potri.001G361300.1&Potri.011G088100.1	chr1&chr11	0.247404	0.253139
Potri.001G361600.1&Potri.011G087900.1	chr1&chr11	0.21037	0.332308
Potri.001G362100.1&Potri.011G086400.1	chr1&chr11	0.341549	0.46256
Potri.001G365600.1&Potri.011G092800.1	chr1&chr11	0.2119	0.290994
Potri.001G366300.1&Potri.011G093000.1	chr1&chr11	0.336526	0.120807
Potri.001G367400.1&Potri.011G093200.1	chr1&chr11	0.185059	0.559243
Potri.001G367800.1&Potri.011G093400.1	chr1&chr11	0.289873	0.164422
Potri.001G367900.1&Potri.011G093500.1	chr1&chr11	0.238919	0.245075
Potri.001G368200.1&Potri.011G093600.1	chr1&chr11	0.519463	0.487535
Potri.001G368300.1&Potri.011G093700.1	chr1&chr11	0.212274	0.2326
Potri.001G368600.1&Potri.011G094100.1	chr1&chr11	0.190064	0.264797
Potri.001G368900.1&Potri.011G094200.1	chr1&chr11	0.220232	0.290753
Potri.001G370600.1&Potri.011G094700.1	chr1&chr11	0.264945	0.186795
Potri.001G371200.1&Potri.011G094800.1	chr1&chr11	0.214235	0.327792
Potri.001G371700.1&Potri.011G094900.1	chr1&chr11	0.183095	0.0883396
Potri.001G371800.1&Potri.011G095000.1	chr1&chr11	0.44785	0.318227
Potri.001G372000.1&Potri.011G098500.1	chr1&chr11	0.256982	0.174817
Potri.001G372100.1&Potri.011G098400.1	chr1&chr11	0.134806	0.470578
Potri.001G372300.1&Potri.011G098300.1	chr1&chr11	0.177499	0.143192
Potri.001G372600.1&Potri.011G098100.1	chr1&chr11	0.346074	0.17501
Potri.001G373100.1&Potri.011G097700.1	chr1&chr11	0.269343	0.385215
Potri.001G373300.1&Potri.011G097500.1	chr1&chr11	0.218868	0.256969
Potri.001G373400.1&Potri.011G097300.1	chr1&chr11	0.501275	0.441847
Potri.001G373700.1&Potri.011G097100.1	chr1&chr11	0.217476	0.267558
Potri.001G375700.1&Potri.011G096500.1	chr1&chr11	0.322686	0.26756
Potri.001G375800.1&Potri.011G096600.1	chr1&chr11	0.171599	0.443962
Potri.001G375900.1&Potri.011G096700.1	chr1&chr11	0.242218	0.714541
Potri.001G375900.1&Potri.011G096700.1	chr1&chr11	0.242218	0.714541
Potri.001G376100.1&Potri.011G096800.1	chr1&chr11	0.43765	0.316356
Potri.001G376200.1&Potri.011G096900.1	chr1&chr11	0.287963	0.472474
Potri.001G376300.1&Potri.011G097000.1	chr1&chr11	0.409804	0.275835
Potri.001G376400.1&Potri.011G096400.1	chr1&chr11	0.298231	0.326971
Potri.001G376500.1&Potri.011G096300.1	chr1&chr11	0.178128	0.213367
Potri.001G376800.1&Potri.011G096200.1	chr1&chr11	0.275224	0.572441
Potri.001G377800.1&Potri.011G096100.1	chr1&chr11	0.33669	0.144896
Potri.001G378000.1&Potri.011G096000.1	chr1&chr11	0.231479	0.228891
Potri.001G378300.1&Potri.011G095900.1	chr1&chr11	0.233925	0.629797
Potri.001G378400.1&Potri.011G095600.1	chr1&chr11	0.195854	0.272291
Potri.001G378900.1&Potri.011G095200.1	chr1&chr11	0.195773	0.27384
Potri.001G380500.1&Potri.011G099500.1	chr1&chr11	0.235758	0.374907
Potri.001G380600.1&Potri.011G099600.1	chr1&chr11	0.576241	0.306713
Potri.001G380700.1&Potri.011G101800.1	chr1&chr11	0.286173	0.51257
Potri.001G380800.1&Potri.011G101900.1	chr1&chr11	0.169898	0.427698
Potri.001G380900.1&Potri.011G102100.1	chr1&chr11	0.226793	0.296303
Potri.001G381000.1&Potri.011G102200.1	chr1&chr11	0.324179	0.360278
Potri.001G381100.1&Potri.011G102400.1	chr1&chr11	0.293449	0.615919
Potri.001G381300.1&Potri.011G102500.1	chr1&chr11	0.245042	0.171014
Potri.001G381400.1&Potri.011G102600.1	chr1&chr11	0.227612	0.438445
Potri.001G382500.1&Potri.011G103100.1	chr1&chr11	0.361863	0.197584
Potri.001G382600.1&Potri.011G103200.1	chr1&chr11	0.598227	0.601129
Potri.001G382800.1&Potri.011G103500.1	chr1&chr11	0.253661	0.313867
Potri.001G383000.1&Potri.011G103600.1	chr1&chr11	0.206894	0.30641
Potri.001G383300.1&Potri.011G103700.1	chr1&chr11	0.511145	0.00826648
Potri.001G383600.1&Potri.011G103900.1	chr1&chr11	0.179061	0.195643
Potri.001G383800.1&Potri.011G104000.1	chr1&chr11	0.208668	0.156776
Potri.001G383900.1&Potri.011G104500.1	chr1&chr11	0.22483	0.230871
Potri.001G384000.1&Potri.011G105400.1	chr1&chr11	0.214142	0.331445
Potri.001G384100.1&Potri.011G105500.1	chr1&chr11	0.285874	0.242481
Potri.001G384200.1&Potri.011G105600.1	chr1&chr11	0.273466	0.320888
Potri.001G384300.1&Potri.011G105700.1	chr1&chr11	0.210629	0.343096
Potri.001G384600.1&Potri.011G106100.1	chr1&chr11	0.16665	0.255978
Potri.001G386700.1&Potri.011G106600.1	chr1&chr11	0.210662	0.233723
Potri.001G386900.1&Potri.011G106800.1	chr1&chr11	0.271366	0.161597
Potri.001G387000.1&Potri.011G107500.1	chr1&chr11	0.293481	0.662082
Potri.001G387100.1&Potri.011G107600.1	chr1&chr11	0.20031	0.299707
Potri.001G387400.1&Potri.011G107700.1	chr1&chr11	0.209724	0.219135
Potri.001G387500.1&Potri.011G107800.1	chr1&chr11	0.265353	0.198672
Potri.001G387600.1&Potri.011G107900.1	chr1&chr11	0.379144	0.276406
Potri.001G387700.1&Potri.011G108000.1	chr1&chr11	0.236071	0.268528
Potri.001G389100.1&Potri.011G108400.1	chr1&chr11	0.209096	0.445263
Potri.001G389300.1&Potri.011G108800.1	chr1&chr11	0.194932	0.119231
Potri.001G389400.1&Potri.011G108900.1	chr1&chr11	0.312221	0.292535
Potri.001G390200.1&Potri.011G109300.1	chr1&chr11	0.218378	0.181141
Potri.001G390400.1&Potri.011G109500.1	chr1&chr11	0.132789	0.282956
Potri.001G390800.1&Potri.011G109800.1	chr1&chr11	0.266418	0.198221
Potri.001G390900.1&Potri.011G109900.1	chr1&chr11	0.168792	0.138844
Potri.001G391900.1&Potri.011G110700.1	chr1&chr11	0.220234	0.13254
Potri.001G392200.1&Potri.011G110900.1	chr1&chr11	0.292325	0.0746322
Potri.001G392300.1&Potri.011G111000.1	chr1&chr11	0.60058	0.437941
Potri.001G392400.1&Potri.011G111300.1	chr1&chr11	0.261392	0.323994
Potri.001G392500.1&Potri.011G111400.1	chr1&chr11	0.158459	0.0495547
Potri.001G392600.1&Potri.011G111500.1	chr1&chr11	0.220423	0.239026
Potri.001G392700.1&Potri.011G111700.1	chr1&chr11	0.26067	0.190481
Potri.001G393200.1&Potri.011G112000.1	chr1&chr11	0.184511	0.610001
Potri.001G393300.1&Potri.011G112100.1	chr1&chr11	0.310924	0.155865
Potri.001G393400.1&Potri.011G112200.1	chr1&chr11	0.30868	0.268095
Potri.001G393700.1&Potri.011G112300.1	chr1&chr11	0.240473	0.527341
Potri.001G393800.1&Potri.011G112400.1	chr1&chr11	0.244773	0.142842
Potri.001G394000.1&Potri.011G112500.1	chr1&chr11	0.286655	0.121937
Potri.001G394400.1&Potri.011G112700.1	chr1&chr11	0.217199	0.0697926
Potri.001G394600.1&Potri.011G112800.1	chr1&chr11	0.218659	0.316524
Potri.001G395100.1&Potri.011G114500.1	chr1&chr11	0.573487	0.28767
Potri.001G395200.1&Potri.011G114600.1	chr1&chr11	0.28777	0.233914
Potri.001G396100.1&Potri.011G114800.1	chr1&chr11	0.253357	0.501346
Potri.001G396200.1&Potri.011G115100.1	chr1&chr11	0.34147	0.40195
Potri.001G396300.1&Potri.011G115400.1	chr1&chr11	0.227119	0.272059
Potri.001G397100.1&Potri.011G115800.1	chr1&chr11	0.326011	0.695302
Potri.001G397600.1&Potri.011G116300.1	chr1&chr11	0.263942	0.231293
Potri.001G397800.1&Potri.011G116400.1	chr1&chr11	0.239229	0.155629
Potri.001G398000.1&Potri.011G116600.1	chr1&chr11	0.256628	0.267339
Potri.001G398100.1&Potri.011G116700.1	chr1&chr11	0.261157	0.175186
Potri.001G398200.1&Potri.011G116800.1	chr1&chr11	0.278021	0.304033
Potri.001G398500.1&Potri.011G116900.1	chr1&chr11	0.232174	0.26564
Potri.001G398800.1&Potri.011G117800.1	chr1&chr11	0.448985	0.494574
Potri.001G398900.1&Potri.011G118000.1	chr1&chr11	0.13814	0.222414
Potri.001G399000.1&Potri.011G118100.1	chr1&chr11	0.218344	0.2237
Potri.001G399100.1&Potri.011G118200.1	chr1&chr11	0.26026	0.162962
Potri.001G399200.1&Potri.011G118600.1	chr1&chr11	0.319108	0.299264
Potri.001G399400.1&Potri.011G119700.1	chr1&chr11	0.267005	0.339944
Potri.001G399500.1&Potri.011G119600.1	chr1&chr11	0.28259	0.175163
Potri.001G399600.1&Potri.011G119500.1	chr1&chr11	0.144548	0.388496
Potri.001G399700.1&Potri.011G119400.1	chr1&chr11	0.21024	0.143286
Potri.001G399800.1&Potri.011G119300.1	chr1&chr11	0.200186	0.269041
Potri.001G399900.1&Potri.011G119200.1	chr1&chr11	0.279741	0.215249
Potri.001G400000.1&Potri.011G119000.1	chr1&chr11	0.21352	0.321015
Potri.001G400100.1&Potri.011G118900.1	chr1&chr11	0.138797	0.785933
Potri.001G400300.1&Potri.011G118800.1	chr1&chr11	0.299711	0.297397
Potri.001G400600.1&Potri.011G119900.1	chr1&chr11	0.368466	0.98157
Potri.001G400900.1&Potri.011G120100.1	chr1&chr11	0.272723	0.125769
Potri.001G401100.1&Potri.011G120200.1	chr1&chr11	0.299084	0.176487
Potri.001G401400.1&Potri.011G120400.1	chr1&chr11	0.298546	0.471107
Potri.001G401500.1&Potri.011G120500.1	chr1&chr11	0.421408	0.263663
Potri.001G401600.1&Potri.011G120800.1	chr1&chr11	0.238939	0.405172
Potri.001G402400.1&Potri.011G121600.1	chr1&chr11	0.258869	0.319071
Potri.001G402700.1&Potri.011G121800.1	chr1&chr11	0.507204	0.312938
Potri.001G402800.1&Potri.011G121900.1	chr1&chr11	0.19768	0.224745
Potri.001G402900.1&Potri.011G122000.1	chr1&chr11	0.213871	0.224928
Potri.001G403000.1&Potri.011G122100.1	chr1&chr11	0.309157	0.156669
Potri.001G403100.1&Potri.011G122200.1	chr1&chr11	0.161877	0.128551
Potri.001G403200.1&Potri.011G122300.1	chr1&chr11	0.557764	0.282827
Potri.001G403300.1&Potri.011G122400.1	chr1&chr11	0.250092	0.298566
Potri.001G403400.1&Potri.011G122500.1	chr1&chr11	0.318933	0.204071
Potri.001G403500.1&Potri.011G122600.1	chr1&chr11	0.257766	1.00295
Potri.001G403700.1&Potri.011G122900.1	chr1&chr11	0.197739	0.424487
Potri.001G403800.1&Potri.011G123100.1	chr1&chr11	0.365568	0.128587
Potri.001G404000.1&Potri.011G123200.1	chr1&chr11	0.226631	0.279993
Potri.001G404100.1&Potri.011G123300.1	chr1&chr11	0.345873	0.318292
Potri.001G404400.1&Potri.011G123500.1	chr1&chr11	0.240082	0.235202
Potri.001G404500.1&Potri.011G123600.1	chr1&chr11	0.307551	0.244047
Potri.001G404600.1&Potri.011G123700.1	chr1&chr11	0.19713	0.259211
Potri.001G404700.1&Potri.011G123800.1	chr1&chr11	0.246204	0.422533
Potri.001G404800.1&Potri.011G124000.1	chr1&chr11	0.251934	0.453114
Potri.001G405200.1&Potri.011G124600.1	chr1&chr11	0.237969	0.172357
Potri.001G405200.1&Potri.011G128300.1	chr1&chr11	0.231846	0.177187
Potri.001G405300.1&Potri.011G124700.1	chr1&chr11	0.0925674	1.3616
Potri.001G405300.1&Potri.011G128200.1	chr1&chr11	0.148396	0.885872
Potri.001G405400.1&Potri.011G124800.1	chr1&chr11	0.27839	0.234223
Potri.001G405400.1&Potri.011G128100.1	chr1&chr11	0.27839	0.234223
Potri.001G405500.1&Potri.011G128000.1	chr1&chr11	0.180439	0.212924
Potri.001G405600.1&Potri.011G127800.1	chr1&chr11	0.297777	0.29278
Potri.001G406000.1&Potri.011G127300.1	chr1&chr11	0.272431	0.511665
Potri.001G406300.1&Potri.011G127000.1	chr1&chr11	0.233743	0.30965
Potri.001G406600.1&Potri.011G126900.1	chr1&chr11	0.260007	0.517631
Potri.001G407000.1&Potri.011G126800.1	chr1&chr11	0.240123	0.239327
Potri.001G407100.1&Potri.011G126700.1	chr1&chr11	0.128956	0.0302849
Potri.001G407200.1&Potri.011G126600.1	chr1&chr11	0.218356	0.50021
Potri.001G407900.1&Potri.011G126400.1	chr1&chr11	0.231408	0.307164
Potri.001G408000.1&Potri.011G126300.1	chr1&chr11	0.47876	0.170901
Potri.001G408200.1&Potri.011G126200.1	chr1&chr11	0.2052	0.323348
Potri.001G408300.1&Potri.011G126000.1	chr1&chr11	0.36523	0.269824
Potri.001G408700.1&Potri.011G125900.1	chr1&chr11	0.407206	0.287065
Potri.001G408800.1&Potri.011G125800.1	chr1&chr11	0.230662	0.247336
Potri.001G409000.1&Potri.011G125600.1	chr1&chr11	0.237083	0.485858
Potri.001G409100.1&Potri.011G125500.1	chr1&chr11	0.499889	0.151046
Potri.001G409400.1&Potri.011G125000.1	chr1&chr11	0.248037	0.391795
Potri.001G409500.1&Potri.011G131100.1	chr1&chr11	0.232162	0.28494
Potri.001G409600.1&Potri.011G130400.1	chr1&chr11	0.505959	0.441793
Potri.001G409800.1&Potri.011G130300.1	chr1&chr11	0.248867	0.26549
Potri.001G409900.1&Potri.011G130200.1	chr1&chr11	0.284593	0.659527
Potri.001G410000.1&Potri.011G130100.1	chr1&chr11	0.236538	0.444698
Potri.001G410100.1&Potri.011G130000.1	chr1&chr11	0.310202	0.382911
Potri.001G410300.1&Potri.011G129900.1	chr1&chr11	0.296473	0.178422
Potri.001G410400.1&Potri.011G129700.1	chr1&chr11	0.266567	0.0823387
Potri.001G410600.1&Potri.011G129500.1	chr1&chr11	0.170022	0.384204
Potri.001G410700.1&Potri.011G129400.1	chr1&chr11	0.167616	0.0959748
Potri.001G411700.1&Potri.011G129200.1	chr1&chr11	0.45012	0.482764
Potri.001G412000.1&Potri.011G129000.1	chr1&chr11	0.283336	0.235889
Potri.001G412200.1&Potri.011G128600.1	chr1&chr11	0.43462	0.369358
Potri.001G415200.1&Potri.011G131100.1	chr1&chr11	0.234514	0.27819
Potri.001G415300.1&Potri.011G131200.1	chr1&chr11	0.236104	0.183683
Potri.001G415600.1&Potri.011G131300.1	chr1&chr11	0.228211	0.151596
Potri.001G415700.1&Potri.011G131400.1	chr1&chr11	0.364307	0.0377378
Potri.001G415800.1&Potri.011G131500.1	chr1&chr11	0.183079	0.55938
Potri.001G415900.1&Potri.011G131600.1	chr1&chr11	0.239276	0.456585
Potri.001G416100.1&Potri.011G131700.1	chr1&chr11	0.186802	0.440816
Potri.001G416200.1&Potri.011G131800.1	chr1&chr11	0.377973	0.186606
Potri.001G416300.1&Potri.011G131900.1	chr1&chr11	0.281747	0.124847
Potri.001G416400.1&Potri.011G132000.1	chr1&chr11	0.342984	0.491119
Potri.001G416600.1&Potri.011G132400.1	chr1&chr11	0.246383	0.421357
Potri.001G416700.1&Potri.011G132500.1	chr1&chr11	0.335557	0.685586
Potri.001G416800.1&Potri.011G132600.1	chr1&chr11	0.305542	0.126075
Potri.001G417000.1&Potri.011G132700.1	chr1&chr11	0.248909	0.231995
Potri.001G417100.1&Potri.011G132800.1	chr1&chr11	0.233823	0.310063
Potri.001G417400.1&Potri.011G133100.1	chr1&chr11	0.185023	0.806101
Potri.001G417500.1&Potri.011G133300.1	chr1&chr11	0.414377	0.562374
Potri.001G417600.1&Potri.011G133500.1	chr1&chr11	0.403662	0.133971
Potri.001G417700.1&Potri.011G133800.1	chr1&chr11	0.190696	0.417265
Potri.001G418000.1&Potri.011G133900.1	chr1&chr11	0.26413	0.507062
Potri.001G418200.1&Potri.011G134000.1	chr1&chr11	0.280839	0.58041
Potri.001G418600.1&Potri.011G134700.1	chr1&chr11	0.216055	0.491361
Potri.001G418700.1&Potri.011G134900.1	chr1&chr11	0.249912	0.263367
Potri.001G418800.1&Potri.011G135100.1	chr1&chr11	0.610061	0.625884
Potri.001G419000.1&Potri.011G135200.1	chr1&chr11	0.221783	0.260355
Potri.001G419100.1&Potri.011G135300.1	chr1&chr11	0.214342	0.192649
Potri.001G419200.1&Potri.011G135400.1	chr1&chr11	0.314789	0.498029
Potri.001G419300.1&Potri.011G135500.1	chr1&chr11	0.197711	0.137491
Potri.001G419400.1&Potri.011G135700.1	chr1&chr11	0.261359	0.342421
Potri.001G419600.1&Potri.011G135800.1	chr1&chr11	0.218731	0.624261
Potri.001G420200.1&Potri.011G135900.1	chr1&chr11	0.228231	0.187044
Potri.001G420300.1&Potri.011G136000.1	chr1&chr11	0.269823	0.11815
Potri.001G420400.1&Potri.011G136100.1	chr1&chr11	0.440964	0.304419
Potri.001G420500.1&Potri.011G136200.1	chr1&chr11	0.25907	0.675174
Potri.001G420700.1&Potri.011G136300.1	chr1&chr11	0.178088	0.36901
Potri.001G421000.1&Potri.011G136600.1	chr1&chr11	0.149863	0.662529
Potri.001G421200.1&Potri.011G136700.1	chr1&chr11	0.281645	0.318952
Potri.001G421300.1&Potri.011G136900.1	chr1&chr11	0.291044	0.314076
Potri.001G421400.1&Potri.011G137000.1	chr1&chr11	0.356361	0.193751
Potri.001G423000.1&Potri.011G138700.1	chr1&chr11	0.135667	0.694999
Potri.001G423200.1&Potri.011G138600.1	chr1&chr11	0.185567	0.474977
Potri.001G423400.1&Potri.011G138400.1	chr1&chr11	0.263075	0.11692
Potri.001G423700.1&Potri.011G138200.1	chr1&chr11	0.276541	0.24631
Potri.001G424000.1&Potri.011G138100.1	chr1&chr11	0.257052	0.146835
Potri.001G424500.1&Potri.011G137700.1	chr1&chr11	0.209826	0.181501
Potri.001G424800.1&Potri.011G137300.1	chr1&chr11	0.244953	0.443037
Potri.001G430000.1&Potri.011G139300.1	chr1&chr11	0.187423	0.162642
Potri.001G430100.1&Potri.011G139400.1	chr1&chr11	0.576594	0.250884
Potri.001G430200.1&Potri.011G139500.1	chr1&chr11	0.220659	0.192347
Potri.001G430300.1&Potri.011G139600.1	chr1&chr11	0.173399	0.325838
Potri.001G430500.1&Potri.011G139700.1	chr1&chr11	0.303666	0.386252
Potri.001G430600.1&Potri.011G139800.1	chr1&chr11	0.244082	0.215948
Potri.001G430700.1&Potri.011G139900.1	chr1&chr11	0.193076	0.289295
Potri.001G430800.1&Potri.011G140000.1	chr1&chr11	0.23452	0.22819
Potri.001G430900.1&Potri.011G140100.1	chr1&chr11	0.227614	0.319253
Potri.001G431000.1&Potri.011G140200.1	chr1&chr11	0.34635	0.278578
Potri.001G435300.1&Potri.011G139300.1	chr1&chr11	0.179927	0.200409
Potri.001G435400.1&Potri.011G139400.1	chr1&chr11	0.533361	0.286895
Potri.001G435500.1&Potri.011G139500.1	chr1&chr11	0.21762	0.170247
Potri.001G435700.1&Potri.011G139600.1	chr1&chr11	0.166161	0.355519
Potri.001G435900.1&Potri.011G139800.1	chr1&chr11	0.242504	0.259464
Potri.001G436100.1&Potri.011G139900.1	chr1&chr11	0.192416	0.279919
Potri.001G436200.1&Potri.011G140000.1	chr1&chr11	0.266127	0.23985
Potri.001G436300.1&Potri.011G140100.1	chr1&chr11	0.243155	0.24547
Potri.001G436400.1&Potri.011G140200.1	chr1&chr11	0.348569	0.276617
Potri.001G437200.1&Potri.011G140800.1	chr1&chr11	0.325876	0.225683
Potri.001G437600.1&Potri.011G141100.1	chr1&chr11	0.252194	0.479881
Potri.001G438100.1&Potri.011G141500.1	chr1&chr11	0.213569	0.65636
Potri.001G438300.1&Potri.011G142000.1	chr1&chr11	0.223885	0.219948
Potri.001G438400.1&Potri.011G142100.1	chr1&chr11	0.360909	0.256571
Potri.001G439100.1&Potri.011G142500.1	chr1&chr11	0.249223	0.366644
Potri.001G439200.1&Potri.011G142700.1	chr1&chr11	0.216456	0.246657
Potri.001G440100.1&Potri.011G155700.1	chr1&chr11	0.189232	0.255751
Potri.001G440200.1&Potri.011G155600.1	chr1&chr11	0.309794	0.276935
Potri.001G440300.1&Potri.011G155400.1	chr1&chr11	0.301866	0.141654
Potri.001G440500.1&Potri.011G155300.1	chr1&chr11	0.18959	0.656279
Potri.001G440600.1&Potri.011G155200.1	chr1&chr11	0.152084	0.194335
Potri.001G440900.1&Potri.011G155100.1	chr1&chr11	0.231211	0.363332
Potri.001G442300.1&Potri.011G154900.1	chr1&chr11	0.346384	0.235309
Potri.001G442400.1&Potri.011G154800.1	chr1&chr11	0.155639	0.688027
Potri.001G442500.1&Potri.011G154700.1	chr1&chr11	0.238182	0.121622
Potri.001G442600.1&Potri.011G154600.1	chr1&chr11	0.210112	0.246538
Potri.001G442900.1&Potri.011G154000.1	chr1&chr11	0.229144	0.249185
Potri.001G443000.1&Potri.011G153800.1	chr1&chr11	0.356135	0.350777
Potri.001G443200.1&Potri.011G153700.1	chr1&chr11	0.29149	0.1152
Potri.001G445500.1&Potri.011G153600.1	chr1&chr11	0.34772	0.253976
Potri.001G447300.1&Potri.011G153500.1	chr1&chr11	0.282702	0.206666
Potri.001G448100.1&Potri.011G153400.1	chr1&chr11	0.219983	0.371707
Potri.001G448400.1&Potri.011G153300.1	chr1&chr11	0.233971	0.190216
Potri.001G448500.1&Potri.011G153000.1	chr1&chr11	0.219746	0.22948
Potri.001G448700.1&Potri.011G152800.1	chr1&chr11	0.280278	0.24125
Potri.001G448800.1&Potri.011G152700.1	chr1&chr11	0.200533	0.325076
Potri.001G448900.1&Potri.011G152600.1	chr1&chr11	0.225247	0.353135
Potri.001G449000.1&Potri.011G152500.1	chr1&chr11	0.217054	0.23486
Potri.001G449100.1&Potri.011G152400.1	chr1&chr11	0.222319	0.245988
Potri.001G449300.1&Potri.011G152300.1	chr1&chr11	0.533248	0.462685
Potri.001G449500.1&Potri.011G152200.1	chr1&chr11	0.195044	0.343268
Potri.001G449600.1&Potri.011G151900.1	chr1&chr11	0.303365	0.518096
Potri.001G449800.1&Potri.011G151600.1	chr1&chr11	0.371357	0.249536
Potri.001G450100.1&Potri.011G151500.1	chr1&chr11	0.21705	0.314443
Potri.001G450200.1&Potri.011G151400.1	chr1&chr11	0.309396	0.178061
Potri.001G450300.1&Potri.011G151300.1	chr1&chr11	0.293613	0.315113
Potri.001G450700.1&Potri.011G150800.1	chr1&chr11	0.352354	0.43679
Potri.001G450800.1&Potri.011G150700.1	chr1&chr11	0.221077	0.0990928
Potri.001G450900.1&Potri.011G150600.1	chr1&chr11	0.34016	0.172791
Potri.001G451100.1&Potri.011G150500.1	chr1&chr11	0.58386	0.286397
Potri.001G452000.1&Potri.011G149900.1	chr1&chr11	0.502946	0.323899
Potri.001G452100.1&Potri.011G149800.1	chr1&chr11	0.120069	0.379214
Potri.001G452200.1&Potri.011G149700.1	chr1&chr11	0.195184	0.298623
Potri.001G452300.1&Potri.011G149600.1	chr1&chr11	0.215724	0.735433
Potri.001G452400.1&Potri.011G149500.1	chr1&chr11	0.329481	0.156055
Potri.001G452500.1&Potri.011G149400.1	chr1&chr11	0.27197	0.415449
Potri.001G452700.1&Potri.011G149300.1	chr1&chr11	0.224461	0.563135
Potri.001G452800.1&Potri.011G149200.1	chr1&chr11	0.206751	0.310926
Potri.001G452900.1&Potri.011G149100.1	chr1&chr11	0.250992	0.569244
Potri.001G453000.1&Potri.011G149000.1	chr1&chr11	0.193948	0.272294
Potri.001G453100.1&Potri.011G148900.1	chr1&chr11	0.235458	0.437379
Potri.001G453200.1&Potri.011G148800.1	chr1&chr11	0.318709	0.268613
Potri.001G453700.1&Potri.011G148000.1	chr1&chr11	0.328519	0.424204
Potri.001G453800.1&Potri.011G147900.1	chr1&chr11	0.232643	0.433951
Potri.001G454300.1&Potri.011G147600.1	chr1&chr11	0.196476	0.213654
Potri.001G454400.1&Potri.011G147500.1	chr1&chr11	0.236838	0.164252
Potri.001G454500.1&Potri.011G147400.1	chr1&chr11	0.282747	0.289626
Potri.001G454600.1&Potri.011G147300.1	chr1&chr11	0.508619	0.14558
Potri.001G454700.1&Potri.011G147200.1	chr1&chr11	0.423314	0.377444
Potri.001G454800.1&Potri.011G147100.1	chr1&chr11	0.281415	0.263658
Potri.001G454900.1&Potri.011G147000.1	chr1&chr11	0.283027	0.213142
Potri.001G455000.1&Potri.011G146900.1	chr1&chr11	0.241723	0.201001
Potri.001G455300.1&Potri.011G146700.1	chr1&chr11	0.295696	0.192325
Potri.001G455400.1&Potri.011G146600.1	chr1&chr11	0.202255	0.337949
Potri.001G455500.1&Potri.011G146500.1	chr1&chr11	0.414001	0.218439
Potri.001G455800.1&Potri.011G146300.1	chr1&chr11	0.222363	0.207855
Potri.001G455900.1&Potri.011G146200.1	chr1&chr11	0.374293	0.439468
Potri.001G456000.1&Potri.011G146100.1	chr1&chr11	0.194444	0.320027
Potri.001G456100.1&Potri.011G146000.1	chr1&chr11	0.210571	0.538277
Potri.001G456200.1&Potri.011G145700.1	chr1&chr11	0.565031	0.594432
Potri.001G456500.1&Potri.011G145400.1	chr1&chr11	0.174687	0.301687
Potri.001G456600.1&Potri.011G145300.1	chr1&chr11	0.241069	0.152177
Potri.001G456700.1&Potri.011G145200.1	chr1&chr11	0.309173	0.426983
Potri.001G456800.1&Potri.011G145100.1	chr1&chr11	0.307093	0.221907
Potri.001G457000.1&Potri.011G145000.1	chr1&chr11	0.298986	0.219448
Potri.001G457200.1&Potri.011G144700.1	chr1&chr11	0.252267	0.409838
Potri.001G457300.1&Potri.011G144300.1	chr1&chr11	0.210946	0.439535
Potri.001G457700.1&Potri.011G144000.1	chr1&chr11	0.266831	0.66235
Potri.001G457800.1&Potri.011G143900.1	chr1&chr11	0.260363	0.239155
[truncated: 6,992 more rows]
