# Supplementary material for: Uneven selection pressure accelerating divergence of Populus and Salix
Source: Hortic Res. 2019 Apr 6;6:37. doi: 10.1038/s41438-019-0121-y (PMC6450953; doi:10.1038/s41438-019-0121-y)
Supplement: Supplementary file 5 — The Ks and ω ratios for PGRS in the genome of S. suchowensis [file 41438_2019_121_MOESM5_ESM.xlsx]

## Sheet: Sheet1
PGAS	Position	Ks	ω
willow_GLEAN_10002476&willow_GLEAN_10005666	chr1&chr11	0.318533	0.137285
willow_GLEAN_10002747&willow_GLEAN_10007605	chr1&chr11	0.494817	0.157855
willow_GLEAN_10002749&willow_GLEAN_10007604	chr1&chr11	0.52326	0.12838
willow_GLEAN_10002750&willow_GLEAN_10007601	chr1&chr11	0.368897	0.25397
willow_GLEAN_10002754&willow_GLEAN_10007591	chr1&chr11	0.28732	0.17185
willow_GLEAN_10002757&willow_GLEAN_10007590	chr1&chr11	0.313475	0.427124
willow_GLEAN_10002758&willow_GLEAN_10007589	chr1&chr11	0.487258	0.0415609
willow_GLEAN_10003456&willow_GLEAN_10008944	chr1&chr11	0.347548	0.408123
willow_GLEAN_10003457&willow_GLEAN_10008943	chr1&chr11	0.289215	0.246154
willow_GLEAN_10003462&willow_GLEAN_10008940	chr1&chr11	0.539272	0.350811
willow_GLEAN_10003463&willow_GLEAN_10008939	chr1&chr11	0.331139	0.221099
willow_GLEAN_10003464&willow_GLEAN_10008938	chr1&chr11	0.355636	0.00834113
willow_GLEAN_10003465&willow_GLEAN_10008937	chr1&chr11	0.391874	0.266502
willow_GLEAN_10003623&willow_GLEAN_10008609	chr1&chr11	0.520024	0.324958
willow_GLEAN_10003624&willow_GLEAN_10008608	chr1&chr11	0.342049	0.190043
willow_GLEAN_10003626&willow_GLEAN_10008606	chr1&chr11	0.430296	0.230022
willow_GLEAN_10003629&willow_GLEAN_10008603	chr1&chr11	0.267066	0.578744
willow_GLEAN_10003631&willow_GLEAN_10008602	chr1&chr11	0.253235	0.649612
willow_GLEAN_10003632&willow_GLEAN_10008596	chr1&chr11	0.331022	0.165623
willow_GLEAN_10003634&willow_GLEAN_10008591	chr1&chr11	0.23398	0.236242
willow_GLEAN_10003636&willow_GLEAN_10008589	chr1&chr11	0.377367	0.37405
willow_GLEAN_10003637&willow_GLEAN_10008588	chr1&chr11	0.519046	0.143094
willow_GLEAN_10003638&willow_GLEAN_10008587	chr1&chr11	0.267325	0.319525
willow_GLEAN_10003639&willow_GLEAN_10008586	chr1&chr11	0.393773	0.28255
willow_GLEAN_10003640&willow_GLEAN_10008585	chr1&chr11	0.702077	0.523857
willow_GLEAN_10003765&willow_GLEAN_10005664	chr1&chr11	0.486339	0.283143
willow_GLEAN_10003767&willow_GLEAN_10005663	chr1&chr11	0.346358	0.169951
willow_GLEAN_10003768&willow_GLEAN_10005662	chr1&chr11	0.430759	0.1989
willow_GLEAN_10003769&willow_GLEAN_10005660	chr1&chr11	0.26298	0.237835
willow_GLEAN_10003770&willow_GLEAN_10005658	chr1&chr11	0.289938	0.228912
willow_GLEAN_10003771&willow_GLEAN_10005657	chr1&chr11	0.286732	0.272437
willow_GLEAN_10003772&willow_GLEAN_10005656	chr1&chr11	0.2676	0.326906
willow_GLEAN_10003774&willow_GLEAN_10005652	chr1&chr11	0.319426	0.303684
willow_GLEAN_10003775&willow_GLEAN_10005651	chr1&chr11	0.377745	0.180859
willow_GLEAN_10003779&willow_GLEAN_10005646	chr1&chr11	0.702722	0.313117
willow_GLEAN_10003785&willow_GLEAN_10007558	chr1&chr11	0.357351	0.274603
willow_GLEAN_10003789&willow_GLEAN_10007554	chr1&chr11	0.570643	0.286555
willow_GLEAN_10003795&willow_GLEAN_10007549	chr1&chr11	0.36217	0.366356
willow_GLEAN_10003798&willow_GLEAN_10007548	chr1&chr11	0.281531	0.12429
willow_GLEAN_10003799&willow_GLEAN_10007547	chr1&chr11	0.47014	0.481514
willow_GLEAN_10003800&willow_GLEAN_10007545	chr1&chr11	0.284059	0.552924
willow_GLEAN_10003802&willow_GLEAN_10007544	chr1&chr11	0.303894	0.44415
willow_GLEAN_10003803&willow_GLEAN_10007543	chr1&chr11	0.283958	0.426743
willow_GLEAN_10003806&willow_GLEAN_10007542	chr1&chr11	0.324701	0.265429
willow_GLEAN_10003807&willow_GLEAN_10007541	chr1&chr11	0.291007	0.144919
willow_GLEAN_10004092&willow_GLEAN_10007583	chr1&chr11	0.436247	0.267539
willow_GLEAN_10004096&willow_GLEAN_10007581	chr1&chr11	0.268022	0.237424
willow_GLEAN_10004098&willow_GLEAN_10007578	chr1&chr11	0.707429	0.161892
willow_GLEAN_10004104&willow_GLEAN_10007576	chr1&chr11	0.44144	0.349573
willow_GLEAN_10004106&willow_GLEAN_10007575	chr1&chr11	0.290374	0.176117
willow_GLEAN_10004108&willow_GLEAN_10007573	chr1&chr11	0.315274	0.210132
willow_GLEAN_10004111&willow_GLEAN_10007571	chr1&chr11	0.348806	0.169403
willow_GLEAN_10004113&willow_GLEAN_10007568	chr1&chr11	0.370707	0.23206
willow_GLEAN_10004114&willow_GLEAN_10007567	chr1&chr11	0.205965	0.278411
willow_GLEAN_10007809&willow_GLEAN_10008529	chr1&chr11	0.378652	0.404787
willow_GLEAN_10007811&willow_GLEAN_10008532	chr1&chr11	0.317367	0.177827
willow_GLEAN_10007812&willow_GLEAN_10008533	chr1&chr11	0.444653	0.0943685
willow_GLEAN_10007813&willow_GLEAN_10008534	chr1&chr11	0.441711	0.239629
willow_GLEAN_10007814&willow_GLEAN_10008535	chr1&chr11	0.516772	0.176636
willow_GLEAN_10007815&willow_GLEAN_10008536	chr1&chr11	0.468209	0.255177
willow_GLEAN_10007817&willow_GLEAN_10008539	chr1&chr11	0.399563	0.120742
willow_GLEAN_10007818&willow_GLEAN_10008541	chr1&chr11	0.506996	0.157562
willow_GLEAN_10007820&willow_GLEAN_10008542	chr1&chr11	0.363293	0.217108
willow_GLEAN_10007821&willow_GLEAN_10008543	chr1&chr11	0.465154	0.239845
willow_GLEAN_10007823&willow_GLEAN_10008544	chr1&chr11	0.355836	0.332035
willow_GLEAN_10007824&willow_GLEAN_10008545	chr1&chr11	0.302911	0.167921
willow_GLEAN_10007826&willow_GLEAN_10008549	chr1&chr11	0.592629	0.246306
willow_GLEAN_10007829&willow_GLEAN_10008550	chr1&chr11	0.313745	0.436033
willow_GLEAN_10007830&willow_GLEAN_10008551	chr1&chr11	0.459029	0.300159
willow_GLEAN_10007831&willow_GLEAN_10008553	chr1&chr11	0.343169	0.0772405
willow_GLEAN_10007834&willow_GLEAN_10008554	chr1&chr11	0.426941	0.171982
willow_GLEAN_10007836&willow_GLEAN_10008556	chr1&chr11	0.247557	0.337148
willow_GLEAN_10007839&willow_GLEAN_10008560	chr1&chr11	0.327482	0.19129
willow_GLEAN_10007841&willow_GLEAN_10008562	chr1&chr11	0.451737	0.586999
willow_GLEAN_10007842&willow_GLEAN_10008564	chr1&chr11	0.335057	0.321496
willow_GLEAN_10007844&willow_GLEAN_10008565	chr1&chr11	0.43426	0.181674
willow_GLEAN_10007847&willow_GLEAN_10008568	chr1&chr11	0.221793	0.328663
willow_GLEAN_10012396&willow_GLEAN_10016343	chr1&chr15	0.370017	0.320748
willow_GLEAN_10012397&willow_GLEAN_10016342	chr1&chr15	0.479499	0.309248
willow_GLEAN_10012398&willow_GLEAN_10016341	chr1&chr15	0.367971	0.408883
willow_GLEAN_10012401&willow_GLEAN_10016338	chr1&chr15	0.328476	0.413503
willow_GLEAN_10012402&willow_GLEAN_10016337	chr1&chr15	0.399189	0.382122
willow_GLEAN_10012403&willow_GLEAN_10016336	chr1&chr15	0.342792	0.224621
willow_GLEAN_10012404&willow_GLEAN_10016335	chr1&chr15	0.300778	0.179119
willow_GLEAN_10012405&willow_GLEAN_10016332	chr1&chr15	0.610367	0.193818
willow_GLEAN_10012406&willow_GLEAN_10016329	chr1&chr15	0.683477	0.31239
willow_GLEAN_10012409&willow_GLEAN_10016328	chr1&chr15	0.241651	0.280447
willow_GLEAN_10012416&willow_GLEAN_10016320	chr1&chr15	0.260194	0.183766
willow_GLEAN_10012418&willow_GLEAN_10016310	chr1&chr15	0.521694	0.0984719
willow_GLEAN_10012426&willow_GLEAN_10016298	chr1&chr15	0.313578	0.228419
willow_GLEAN_10012427&willow_GLEAN_10016295	chr1&chr15	0.46887	0.260141
willow_GLEAN_10012428&willow_GLEAN_10016294	chr1&chr15	0.409993	0.25896
willow_GLEAN_10012433&willow_GLEAN_10016275	chr1&chr15	0.51545	0.169812
willow_GLEAN_10005513&willow_GLEAN_10005575	chr1&chr17	0.444257	0.218831
willow_GLEAN_10005515&willow_GLEAN_10005577	chr1&chr17	0.535261	0.124326
willow_GLEAN_10005516&willow_GLEAN_10005578	chr1&chr17	0.306894	0.196767
willow_GLEAN_10006241&willow_GLEAN_10021000	chr1&chr2	0.344353	0.481027
willow_GLEAN_10006244&willow_GLEAN_10020992	chr1&chr2	0.31026	0.360385
willow_GLEAN_10006245&willow_GLEAN_10020991	chr1&chr2	0.671648	0.117085
willow_GLEAN_10006249&willow_GLEAN_10020988	chr1&chr2	0.508205	0.175052
willow_GLEAN_10006250&willow_GLEAN_10020987	chr1&chr2	0.312772	0.340464
willow_GLEAN_10006251&willow_GLEAN_10020982	chr1&chr2	0.322002	0.375427
willow_GLEAN_10006253&willow_GLEAN_10020981	chr1&chr2	0.522436	0.445953
willow_GLEAN_10006255&willow_GLEAN_10020977	chr1&chr2	0.33075	0.0758296
willow_GLEAN_10006256&willow_GLEAN_10020974	chr1&chr2	0.446065	0.286984
willow_GLEAN_10006260&willow_GLEAN_10020973	chr1&chr2	0.505231	0.372784
willow_GLEAN_10006261&willow_GLEAN_10020972	chr1&chr2	0.17246	0.539886
willow_GLEAN_10006262&willow_GLEAN_10020971	chr1&chr2	0.230232	0.252189
willow_GLEAN_10001876&willow_GLEAN_10027259	chr1&chr6	0.315367	0.444525
willow_GLEAN_10002665&willow_GLEAN_10027046	chr1&chr6	0.309404	0.233307
willow_GLEAN_10002666&willow_GLEAN_10027047	chr1&chr6	0.345803	0.284646
willow_GLEAN_10002670&willow_GLEAN_10027051	chr1&chr6	0.232562	0.289351
willow_GLEAN_10002671&willow_GLEAN_10027052	chr1&chr6	0.57513	0.298834
willow_GLEAN_10002673&willow_GLEAN_10027054	chr1&chr6	0.344367	0.215348
willow_GLEAN_10003153&willow_GLEAN_10027261	chr1&chr6	0.303979	0.242019
willow_GLEAN_10003154&willow_GLEAN_10027262	chr1&chr6	0.371941	0.209147
willow_GLEAN_10003155&willow_GLEAN_10027263	chr1&chr6	0.378556	0.227893
willow_GLEAN_10003156&willow_GLEAN_10027264	chr1&chr6	0.1271	0.264156
willow_GLEAN_10003157&willow_GLEAN_10027265	chr1&chr6	0.402112	0.0774557
willow_GLEAN_10003161&willow_GLEAN_10027282	chr1&chr6	0.268258	0.0927951
willow_GLEAN_10003164&willow_GLEAN_10027279	chr1&chr6	0.299055	0.428711
willow_GLEAN_10003165&willow_GLEAN_10027277	chr1&chr6	0.192678	0.251522
willow_GLEAN_10003166&willow_GLEAN_10027276	chr1&chr6	0.241576	0.273561
willow_GLEAN_10003168&willow_GLEAN_10027275	chr1&chr6	0.363212	0.35191
willow_GLEAN_10003168&willow_GLEAN_10027275	chr1&chr6	0.363212	0.35191
willow_GLEAN_10003169&willow_GLEAN_10027273	chr1&chr6	0.341946	0.277469
willow_GLEAN_10003170&willow_GLEAN_10027272	chr1&chr6	0.375282	0.0222046
willow_GLEAN_10003174&willow_GLEAN_10027268	chr1&chr6	0.25183	0.187418
willow_GLEAN_10003432&willow_GLEAN_10020563	chr1&chr6	0.406437	0.152707
willow_GLEAN_10003435&willow_GLEAN_10020566	chr1&chr6	0.636903	0.430081
willow_GLEAN_10003436&willow_GLEAN_10020567	chr1&chr6	0.555967	0.575249
willow_GLEAN_10003437&willow_GLEAN_10020568	chr1&chr6	0.491697	0.180246
willow_GLEAN_10003439&willow_GLEAN_10020569	chr1&chr6	0.719145	0.263293
willow_GLEAN_10003440&willow_GLEAN_10020570	chr1&chr6	0.511963	0.214533
willow_GLEAN_10003441&willow_GLEAN_10020571	chr1&chr6	0.255797	0.347306
willow_GLEAN_10003442&willow_GLEAN_10020573	chr1&chr6	0.269933	0.375093
willow_GLEAN_10003444&willow_GLEAN_10020574	chr1&chr6	0.251023	0.345987
willow_GLEAN_10003445&willow_GLEAN_10020575	chr1&chr6	0.477113	0.0172907
willow_GLEAN_10003447&willow_GLEAN_10020576	chr1&chr6	0.259641	0.862933
willow_GLEAN_10003450&willow_GLEAN_10020579	chr1&chr6	0.459043	0.160518
willow_GLEAN_10003574&willow_GLEAN_10027070	chr1&chr6	0.285878	0.111688
willow_GLEAN_10003577&willow_GLEAN_10027065	chr1&chr6	0.570286	0.328683
willow_GLEAN_10003578&willow_GLEAN_10027064	chr1&chr6	0.277768	0.251273
willow_GLEAN_10003580&willow_GLEAN_10027063	chr1&chr6	0.240337	0.21257
willow_GLEAN_10003581&willow_GLEAN_10027061	chr1&chr6	0.218481	0.45934
willow_GLEAN_10003582&willow_GLEAN_10027059	chr1&chr6	0.405085	0.269453
willow_GLEAN_10003583&willow_GLEAN_10027058	chr1&chr6	0.332553	0.392267
willow_GLEAN_10003585&willow_GLEAN_10027057	chr1&chr6	0.321587	0.169795
willow_GLEAN_10003586&willow_GLEAN_10027056	chr1&chr6	0.401816	0.179601
willow_GLEAN_10003587&willow_GLEAN_10027073	chr1&chr6	0.351839	0.149253
willow_GLEAN_10003588&willow_GLEAN_10027074	chr1&chr6	0.444394	0.0907211
willow_GLEAN_10003590&willow_GLEAN_10027076	chr1&chr6	0.495584	0.276277
willow_GLEAN_10003686&willow_GLEAN_10026624	chr1&chr6	0.491987	0.432728
willow_GLEAN_10003689&willow_GLEAN_10026623	chr1&chr6	0.631926	0.128339
willow_GLEAN_10003690&willow_GLEAN_10026622	chr1&chr6	0.28738	0.0841029
willow_GLEAN_10003691&willow_GLEAN_10026621	chr1&chr6	0.355396	0.288731
willow_GLEAN_10003693&willow_GLEAN_10026620	chr1&chr6	0.361264	0.187531
willow_GLEAN_10004163&willow_GLEAN_10027142	chr1&chr6	0.72059	0.311754
willow_GLEAN_10004169&willow_GLEAN_10027149	chr1&chr6	0.406538	0.102968
willow_GLEAN_10004175&willow_GLEAN_10027152	chr1&chr6	0.511907	0.252305
willow_GLEAN_10004176&willow_GLEAN_10027154	chr1&chr6	0.275395	0.464679
willow_GLEAN_10004178&willow_GLEAN_10027156	chr1&chr6	0.428364	0.105832
willow_GLEAN_10004182&willow_GLEAN_10027163	chr1&chr6	0.226217	0.329758
willow_GLEAN_10004186&willow_GLEAN_10027237	chr1&chr6	0.500694	0.228679
willow_GLEAN_10004187&willow_GLEAN_10027236	chr1&chr6	0.333388	0.199917
willow_GLEAN_10004586&willow_GLEAN_10027235	chr1&chr6	0.645927	0.349966
willow_GLEAN_10004592&willow_GLEAN_10027231	chr1&chr6	0.286446	0.44038
willow_GLEAN_10004594&willow_GLEAN_10027230	chr1&chr6	0.267526	0.706663
willow_GLEAN_10004595&willow_GLEAN_10027227	chr1&chr6	0.486617	0.315433
willow_GLEAN_10004596&willow_GLEAN_10027225	chr1&chr6	0.197613	0.0627991
willow_GLEAN_10004597&willow_GLEAN_10027224	chr1&chr6	0.324187	0.496881
willow_GLEAN_10004598&willow_GLEAN_10027223	chr1&chr6	0.534362	0.0871412
willow_GLEAN_10004601&willow_GLEAN_10027218	chr1&chr6	0.507468	0.383473
willow_GLEAN_10004605&willow_GLEAN_10027217	chr1&chr6	0.420967	0.313989
willow_GLEAN_10004606&willow_GLEAN_10027216	chr1&chr6	0.280589	0.167031
willow_GLEAN_10004608&willow_GLEAN_10027212	chr1&chr6	0.420003	0.159597
willow_GLEAN_10004609&willow_GLEAN_10027210	chr1&chr6	0.266501	0.342152
willow_GLEAN_10004610&willow_GLEAN_10027209	chr1&chr6	0.318088	0.154381
willow_GLEAN_10004611&willow_GLEAN_10027205	chr1&chr6	0.470951	0.262978
willow_GLEAN_10005382&willow_GLEAN_10027195	chr1&chr6	0.312287	0.139223
willow_GLEAN_10005383&willow_GLEAN_10027194	chr1&chr6	0.429374	0.158914
willow_GLEAN_10005384&willow_GLEAN_10027193	chr1&chr6	0.575859	0.137803
willow_GLEAN_10005385&willow_GLEAN_10027192	chr1&chr6	0.456059	0.116071
willow_GLEAN_10005387&willow_GLEAN_10027191	chr1&chr6	0.393596	0.0844835
willow_GLEAN_10005388&willow_GLEAN_10027190	chr1&chr6	0.336658	0.32497
willow_GLEAN_10005390&willow_GLEAN_10027187	chr1&chr6	0.379825	0.357671
willow_GLEAN_10005391&willow_GLEAN_10027186	chr1&chr6	0.247652	0.201556
willow_GLEAN_10005395&willow_GLEAN_10027185	chr1&chr6	0.204053	0.0895251
willow_GLEAN_10005397&willow_GLEAN_10027184	chr1&chr6	0.704864	0.170173
willow_GLEAN_10005398&willow_GLEAN_10027182	chr1&chr6	0.592094	0.195075
willow_GLEAN_10005403&willow_GLEAN_10027181	chr1&chr6	0.221855	0.285831
willow_GLEAN_10005404&willow_GLEAN_10027180	chr1&chr6	0.359721	0.198977
willow_GLEAN_10005405&willow_GLEAN_10027179	chr1&chr6	0.232402	0.405929
willow_GLEAN_10005408&willow_GLEAN_10027172	chr1&chr6	0.395396	0.310161
willow_GLEAN_10005409&willow_GLEAN_10027171	chr1&chr6	0.616467	0.438462
willow_GLEAN_10005410&willow_GLEAN_10027170	chr1&chr6	0.329885	0.280898
willow_GLEAN_10005411&willow_GLEAN_10027243	chr1&chr6	0.622835	0.600324
willow_GLEAN_10005412&willow_GLEAN_10027242	chr1&chr6	0.327496	0.151926
willow_GLEAN_10005413&willow_GLEAN_10027244	chr1&chr6	0.277671	0.351326
willow_GLEAN_10005414&willow_GLEAN_10027245	chr1&chr6	0.20767	0.597576
willow_GLEAN_10005416&willow_GLEAN_10027247	chr1&chr6	0.450628	0.367392
willow_GLEAN_10005418&willow_GLEAN_10027248	chr1&chr6	0.374519	0.283178
willow_GLEAN_10005419&willow_GLEAN_10027249	chr1&chr6	0.349334	0.365642
willow_GLEAN_10005420&willow_GLEAN_10027250	chr1&chr6	0.27861	0.317715
willow_GLEAN_10005422&willow_GLEAN_10027255	chr1&chr6	0.2986	0.490577
willow_GLEAN_10005423&willow_GLEAN_10027256	chr1&chr6	0.279537	0.282439
willow_GLEAN_10005425&willow_GLEAN_10027258	chr1&chr6	0.338307	0.125343
willow_GLEAN_10006952&willow_GLEAN_10027141	chr1&chr6	0.323611	0.147936
willow_GLEAN_10006953&willow_GLEAN_10027140	chr1&chr6	0.397587	0.183633
willow_GLEAN_10006955&willow_GLEAN_10027139	chr1&chr6	0.416027	0.26618
willow_GLEAN_10006956&willow_GLEAN_10027138	chr1&chr6	0.436945	0.429039
willow_GLEAN_10006962&willow_GLEAN_10027132	chr1&chr6	0.387827	0.363064
willow_GLEAN_10006964&willow_GLEAN_10027129	chr1&chr6	0.721441	0.452628
willow_GLEAN_10006966&willow_GLEAN_10027128	chr1&chr6	0.498036	0.143404
willow_GLEAN_10006967&willow_GLEAN_10027127	chr1&chr6	0.517953	0.353603
willow_GLEAN_10006968&willow_GLEAN_10027126	chr1&chr6	0.256869	0.180436
willow_GLEAN_10006969&willow_GLEAN_10027124	chr1&chr6	0.557661	0.434236
willow_GLEAN_10006970&willow_GLEAN_10027123	chr1&chr6	0.329629	0.335873
willow_GLEAN_10006971&willow_GLEAN_10027121	chr1&chr6	0.442087	0.00669238
willow_GLEAN_10006972&willow_GLEAN_10027120	chr1&chr6	0.518695	0.356488
willow_GLEAN_10006974&willow_GLEAN_10027117	chr1&chr6	0.439899	0.0708228
willow_GLEAN_10006977&willow_GLEAN_10027113	chr1&chr6	0.337626	0.197877
willow_GLEAN_10006987&willow_GLEAN_10027109	chr1&chr6	0.333479	0.487523
willow_GLEAN_10006989&willow_GLEAN_10027107	chr1&chr6	0.255368	0.193079
willow_GLEAN_10006990&willow_GLEAN_10027106	chr1&chr6	0.342552	0.304917
willow_GLEAN_10006991&willow_GLEAN_10027105	chr1&chr6	0.358976	0.177571
willow_GLEAN_10006992&willow_GLEAN_10027104	chr1&chr6	0.277357	0.228291
willow_GLEAN_10006996&willow_GLEAN_10027102	chr1&chr6	0.334793	0.307694
willow_GLEAN_10006997&willow_GLEAN_10027101	chr1&chr6	0.389123	0.308224
willow_GLEAN_10007005&willow_GLEAN_10027097	chr1&chr6	0.340536	0.201991
willow_GLEAN_10007010&willow_GLEAN_10027096	chr1&chr6	0.264242	0.26801
willow_GLEAN_10007012&willow_GLEAN_10027093	chr1&chr6	0.271811	0.232574
willow_GLEAN_10007013&willow_GLEAN_10027089	chr1&chr6	0.418574	0.287709
willow_GLEAN_10007014&willow_GLEAN_10027088	chr1&chr6	0.303157	0.247338
willow_GLEAN_10007015&willow_GLEAN_10027087	chr1&chr6	0.32637	0.0946092
willow_GLEAN_10007018&willow_GLEAN_10027085	chr1&chr6	0.330924	0.194025
willow_GLEAN_10007019&willow_GLEAN_10027084	chr1&chr6	0.471573	0.0119941
willow_GLEAN_10007020&willow_GLEAN_10027083	chr1&chr6	0.296622	0.249523
willow_GLEAN_10007025&willow_GLEAN_10027079	chr1&chr6	0.457372	0.204518
willow_GLEAN_10007397&willow_GLEAN_10026619	chr1&chr6	0.668571	0.435403
willow_GLEAN_10007402&willow_GLEAN_10026618	chr1&chr6	0.282548	0.0979476
willow_GLEAN_10007403&willow_GLEAN_10026617	chr1&chr6	0.517381	0.319327
willow_GLEAN_10007406&willow_GLEAN_10026616	chr1&chr6	0.521142	0.0707819
willow_GLEAN_10007409&willow_GLEAN_10026615	chr1&chr6	0.364233	0.163873
willow_GLEAN_10007414&willow_GLEAN_10026614	chr1&chr6	0.490553	0.281982
willow_GLEAN_10007415&willow_GLEAN_10026613	chr1&chr6	0.366253	0.151129
willow_GLEAN_10007417&willow_GLEAN_10026612	chr1&chr6	0.40573	0.136566
willow_GLEAN_10007426&willow_GLEAN_10026610	chr1&chr6	0.47388	0.358019
willow_GLEAN_10007427&willow_GLEAN_10026609	chr1&chr6	0.21667	0.267713
willow_GLEAN_10007432&willow_GLEAN_10026606	chr1&chr6	0.440671	0.0302151
willow_GLEAN_10007434&willow_GLEAN_10026604	chr1&chr6	0.352431	0.313254
willow_GLEAN_10007438&willow_GLEAN_10026603	chr1&chr6	0.294069	0.176941
willow_GLEAN_10007444&willow_GLEAN_10026601	chr1&chr6	0.479524	0.662053
willow_GLEAN_10007447&willow_GLEAN_10026600	chr1&chr6	0.318313	0.209285
willow_GLEAN_10007448&willow_GLEAN_10026599	chr1&chr6	0.602704	0.155282
willow_GLEAN_10007449&willow_GLEAN_10026598	chr1&chr6	0.280414	0.202753
willow_GLEAN_10010276&willow_GLEAN_10026982	chr1&chr6	0.263687	0.156577
willow_GLEAN_10010277&willow_GLEAN_10026981	chr1&chr6	0.490515	0.23834
willow_GLEAN_10010278&willow_GLEAN_10026980	chr1&chr6	0.201336	0.33041
willow_GLEAN_10010279&willow_GLEAN_10026979	chr1&chr6	0.223877	0.352839
willow_GLEAN_10010281&willow_GLEAN_10026976	chr1&chr6	0.573129	0.0290115
willow_GLEAN_10010282&willow_GLEAN_10026974	chr1&chr6	0.382432	0.424843
willow_GLEAN_10010283&willow_GLEAN_10026973	chr1&chr6	0.279335	0.224963
willow_GLEAN_10010284&willow_GLEAN_10026972	chr1&chr6	0.274504	0.202382
willow_GLEAN_10010285&willow_GLEAN_10026969	chr1&chr6	0.588542	0.157061
willow_GLEAN_10010287&willow_GLEAN_10026967	chr1&chr6	0.299885	0.297518
willow_GLEAN_10010289&willow_GLEAN_10026965	chr1&chr6	0.384975	0.275461
willow_GLEAN_10010290&willow_GLEAN_10026964	chr1&chr6	0.401417	0.189964
willow_GLEAN_10010294&willow_GLEAN_10026961	chr1&chr6	0.396644	0.417665
willow_GLEAN_10010296&willow_GLEAN_10026955	chr1&chr6	0.328444	0.226548
willow_GLEAN_10010297&willow_GLEAN_10026953	chr1&chr6	0.471255	0.367473
willow_GLEAN_10010300&willow_GLEAN_10026950	chr1&chr6	0.510436	0.184089
willow_GLEAN_10010302&willow_GLEAN_10026948	chr1&chr6	0.326756	0.204432
willow_GLEAN_10010303&willow_GLEAN_10026947	chr1&chr6	0.366719	0.134447
willow_GLEAN_10010304&willow_GLEAN_10026946	chr1&chr6	0.270433	0.228672
willow_GLEAN_10010305&willow_GLEAN_10026944	chr1&chr6	0.280027	0.354082
willow_GLEAN_10010307&willow_GLEAN_10026943	chr1&chr6	0.284587	0.2943
willow_GLEAN_10010309&willow_GLEAN_10026942	chr1&chr6	0.286127	0.415209
willow_GLEAN_10010311&willow_GLEAN_10026940	chr1&chr6	0.336122	0.272112
willow_GLEAN_10010315&willow_GLEAN_10026939	chr1&chr6	0.322611	0.353703
willow_GLEAN_10010316&willow_GLEAN_10026937	chr1&chr6	0.299647	0.374326
willow_GLEAN_10010318&willow_GLEAN_10026930	chr1&chr6	0.237228	0.148905
willow_GLEAN_10010320&willow_GLEAN_10026929	chr1&chr6	0.340003	0.192427
willow_GLEAN_10010322&willow_GLEAN_10026926	chr1&chr6	0.313568	0.242945
willow_GLEAN_10010324&willow_GLEAN_10026924	chr1&chr6	0.335316	0.274996
willow_GLEAN_10010333&willow_GLEAN_10025917	chr1&chr6	0.430742	0.315184
willow_GLEAN_10010334&willow_GLEAN_10025918	chr1&chr6	0.396046	0.211234
willow_GLEAN_10010335&willow_GLEAN_10025919	chr1&chr6	0.665631	0.521719
willow_GLEAN_10010336&willow_GLEAN_10025920	chr1&chr6	0.497381	0.223769
willow_GLEAN_10010342&willow_GLEAN_10025922	chr1&chr6	0.408427	0.394223
willow_GLEAN_10010343&willow_GLEAN_10025923	chr1&chr6	0.316221	0.323037
willow_GLEAN_10010344&willow_GLEAN_10025924	chr1&chr6	0.491578	0.197288
willow_GLEAN_10010345&willow_GLEAN_10025925	chr1&chr6	0.52893	0.334658
willow_GLEAN_10010346&willow_GLEAN_10025926	chr1&chr6	0.309822	0.152649
willow_GLEAN_10010347&willow_GLEAN_10025927	chr1&chr6	0.272302	0.00434787
willow_GLEAN_10010349&willow_GLEAN_10025930	chr1&chr6	0.404766	0.583617
willow_GLEAN_10010350&willow_GLEAN_10027008	chr1&chr6	0.346385	0.228358
willow_GLEAN_10010351&willow_GLEAN_10027009	chr1&chr6	0.283404	0.406105
willow_GLEAN_10010352&willow_GLEAN_10027010	chr1&chr6	0.21887	0.361859
willow_GLEAN_10010353&willow_GLEAN_10027011	chr1&chr6	0.677512	0.382566
willow_GLEAN_10010354&willow_GLEAN_10027012	chr1&chr6	0.594109	0.158552
willow_GLEAN_10010355&willow_GLEAN_10027013	chr1&chr6	0.327994	0.304363
willow_GLEAN_10010356&willow_GLEAN_10027015	chr1&chr6	0.403178	0.0571906
willow_GLEAN_10010361&willow_GLEAN_10027026	chr1&chr6	0.417567	0.520843
willow_GLEAN_10010362&willow_GLEAN_10027027	chr1&chr6	0.336708	0.368224
willow_GLEAN_10010364&willow_GLEAN_10027028	chr1&chr6	0.550487	0.332216
willow_GLEAN_10010365&willow_GLEAN_10027030	chr1&chr6	0.479339	0.128546
willow_GLEAN_10010367&willow_GLEAN_10027031	chr1&chr6	0.475062	0.329747
willow_GLEAN_10010370&willow_GLEAN_10027033	chr1&chr6	0.355438	0.51188
willow_GLEAN_10010371&willow_GLEAN_10027034	chr1&chr6	0.449594	0.267584
willow_GLEAN_10010372&willow_GLEAN_10027037	chr1&chr6	0.361054	0.131076
willow_GLEAN_10010689&willow_GLEAN_10020580	chr1&chr6	0.28398	0.35033
willow_GLEAN_10010690&willow_GLEAN_10020581	chr1&chr6	0.257337	0.473121
willow_GLEAN_10010691&willow_GLEAN_10020582	chr1&chr6	0.559519	0.0570225
willow_GLEAN_10010694&willow_GLEAN_10020586	chr1&chr6	0.352348	0.253461
willow_GLEAN_10010698&willow_GLEAN_10026102	chr1&chr6	0.34995	0.334799
willow_GLEAN_10010705&willow_GLEAN_10026095	chr1&chr6	0.365253	0.0898818
willow_GLEAN_10010706&willow_GLEAN_10026094	chr1&chr6	0.335054	0.294113
willow_GLEAN_10010707&willow_GLEAN_10026093	chr1&chr6	0.411478	0.110219
willow_GLEAN_10010708&willow_GLEAN_10026091	chr1&chr6	0.202433	0.655861
willow_GLEAN_10010711&willow_GLEAN_10026084	chr1&chr6	0.407666	0.511307
willow_GLEAN_10010713&willow_GLEAN_10026083	chr1&chr6	0.292744	0.453278
willow_GLEAN_10010714&willow_GLEAN_10026082	chr1&chr6	0.28652	0.313187
willow_GLEAN_10010715&willow_GLEAN_10026080	chr1&chr6	0.315873	0.206438
willow_GLEAN_10010716&willow_GLEAN_10026077	chr1&chr6	0.419727	0.337026
willow_GLEAN_10010717&willow_GLEAN_10026075	chr1&chr6	0.255715	0.710395
willow_GLEAN_10010718&willow_GLEAN_10026074	chr1&chr6	0.468967	0.207898
willow_GLEAN_10010719&willow_GLEAN_10026073	chr1&chr6	0.324433	0.27585
willow_GLEAN_10010720&willow_GLEAN_10026072	chr1&chr6	0.287103	0.206145
willow_GLEAN_10010722&willow_GLEAN_10026070	chr1&chr6	0.532985	0.176562
willow_GLEAN_10010723&willow_GLEAN_10026068	chr1&chr6	0.307126	0.671726
willow_GLEAN_10010724&willow_GLEAN_10026067	chr1&chr6	0.206962	0.27781
willow_GLEAN_10010725&willow_GLEAN_10026064	chr1&chr6	0.297804	0.249747
willow_GLEAN_10010726&willow_GLEAN_10026063	chr1&chr6	0.349408	0.315436
willow_GLEAN_10010730&willow_GLEAN_10026053	chr1&chr6	0.583587	1.1844e-12
willow_GLEAN_10010731&willow_GLEAN_10026052	chr1&chr6	0.309548	0.147563
willow_GLEAN_10010732&willow_GLEAN_10026051	chr1&chr6	0.340476	0.285531
willow_GLEAN_10010734&willow_GLEAN_10026047	chr1&chr6	0.294328	0.155311
willow_GLEAN_10010739&willow_GLEAN_10026045	chr1&chr6	0.250317	0.252795
willow_GLEAN_10010741&willow_GLEAN_10026042	chr1&chr6	0.280366	0.333625
willow_GLEAN_10010744&willow_GLEAN_10026041	chr1&chr6	0.444034	0.330792
willow_GLEAN_10010745&willow_GLEAN_10026039	chr1&chr6	0.233544	0.217879
willow_GLEAN_10010747&willow_GLEAN_10026038	chr1&chr6	0.442812	0.710861
willow_GLEAN_10010751&willow_GLEAN_10026031	chr1&chr6	0.457509	0.163353
willow_GLEAN_10010752&willow_GLEAN_10026026	chr1&chr6	0.325211	0.339216
willow_GLEAN_10010753&willow_GLEAN_10026025	chr1&chr6	0.523008	0.372234
willow_GLEAN_10010755&willow_GLEAN_10026024	chr1&chr6	0.388948	0.49501
willow_GLEAN_10010756&willow_GLEAN_10026023	chr1&chr6	0.356232	0.388383
willow_GLEAN_10010757&willow_GLEAN_10026022	chr1&chr6	0.274858	0.409996
willow_GLEAN_10010758&willow_GLEAN_10026020	chr1&chr6	0.31183	0.141713
willow_GLEAN_10011234&willow_GLEAN_10026594	chr1&chr6	0.43974	0.178566
willow_GLEAN_10011236&willow_GLEAN_10026593	chr1&chr6	0.334095	0.341504
willow_GLEAN_10011237&willow_GLEAN_10026592	chr1&chr6	0.420829	0.155254
willow_GLEAN_10011238&willow_GLEAN_10026591	chr1&chr6	0.355839	0.319032
willow_GLEAN_10011243&willow_GLEAN_10026590	chr1&chr6	0.312974	0.454207
willow_GLEAN_10011245&willow_GLEAN_10026588	chr1&chr6	0.305423	0.465201
willow_GLEAN_10011246&willow_GLEAN_10026587	chr1&chr6	0.475685	0.13128
willow_GLEAN_10014068&willow_GLEAN_10025933	chr1&chr6	0.297769	0.326538
willow_GLEAN_10014069&willow_GLEAN_10025934	chr1&chr6	0.450035	0.222907
willow_GLEAN_10014071&willow_GLEAN_10025935	chr1&chr6	0.416484	0.228767
willow_GLEAN_10014073&willow_GLEAN_10025936	chr1&chr6	0.353529	0.154357
willow_GLEAN_10014075&willow_GLEAN_10025937	chr1&chr6	0.313578	0.158778
willow_GLEAN_10014077&willow_GLEAN_10025938	chr1&chr6	0.337339	0.141351
willow_GLEAN_10014078&willow_GLEAN_10025939	chr1&chr6	0.275841	0.349718
willow_GLEAN_10014080&willow_GLEAN_10025943	chr1&chr6	0.232447	0.274961
willow_GLEAN_10014081&willow_GLEAN_10025944	chr1&chr6	0.283635	0.314134
willow_GLEAN_10014082&willow_GLEAN_10025945	chr1&chr6	0.262756	0.0873382
willow_GLEAN_10014083&willow_GLEAN_10025947	chr1&chr6	0.333611	0.260296
willow_GLEAN_10014085&willow_GLEAN_10025951	chr1&chr6	0.295099	0.0982828
willow_GLEAN_10014086&willow_GLEAN_10025955	chr1&chr6	0.350683	0.137765
willow_GLEAN_10014087&willow_GLEAN_10025957	chr1&chr6	0.32537	0.294047
willow_GLEAN_10014089&willow_GLEAN_10025959	chr1&chr6	0.577416	0.269392
willow_GLEAN_10014090&willow_GLEAN_10025960	chr1&chr6	0.51903	0.163821
willow_GLEAN_10014091&willow_GLEAN_10025961	chr1&chr6	0.471236	0.714993
willow_GLEAN_10014094&willow_GLEAN_10025964	chr1&chr6	0.298189	0.398101
willow_GLEAN_10014095&willow_GLEAN_10025965	chr1&chr6	0.358235	0.33355
willow_GLEAN_10014105&willow_GLEAN_10025968	chr1&chr6	0.263012	0.11424
willow_GLEAN_10014107&willow_GLEAN_10025969	chr1&chr6	0.248287	0.269325
willow_GLEAN_10014109&willow_GLEAN_10025971	chr1&chr6	0.228553	0.326658
willow_GLEAN_10014112&willow_GLEAN_10025972	chr1&chr6	0.409077	0.186818
willow_GLEAN_10014113&willow_GLEAN_10025973	chr1&chr6	0.367701	0.227525
willow_GLEAN_10014116&willow_GLEAN_10025975	chr1&chr6	0.316446	0.27274
willow_GLEAN_10014117&willow_GLEAN_10025977	chr1&chr6	0.370752	0.164931
willow_GLEAN_10014118&willow_GLEAN_10025978	chr1&chr6	0.292116	0.173205
willow_GLEAN_10014121&willow_GLEAN_10025979	chr1&chr6	0.449463	0.283576
willow_GLEAN_10014122&willow_GLEAN_10025980	chr1&chr6	0.426787	0.345429
willow_GLEAN_10014123&willow_GLEAN_10025982	chr1&chr6	0.316899	0.253313
willow_GLEAN_10014124&willow_GLEAN_10025983	chr1&chr6	0.595993	0.0748097
willow_GLEAN_10014125&willow_GLEAN_10025984	chr1&chr6	0.292042	0.457403
willow_GLEAN_10014126&willow_GLEAN_10025985	chr1&chr6	0.347527	0.270639
willow_GLEAN_10014128&willow_GLEAN_10025988	chr1&chr6	0.316046	0.476621
willow_GLEAN_10014132&willow_GLEAN_10025990	chr1&chr6	0.256187	0.299252
willow_GLEAN_10014133&willow_GLEAN_10025991	chr1&chr6	0.360089	0.393167
willow_GLEAN_10014134&willow_GLEAN_10025992	chr1&chr6	0.718553	0.253546
willow_GLEAN_10014135&willow_GLEAN_10025993	chr1&chr6	0.494629	0.319572
willow_GLEAN_10014137&willow_GLEAN_10025994	chr1&chr6	0.486207	0.439456
willow_GLEAN_10014140&willow_GLEAN_10025996	chr1&chr6	0.347536	0.247242
willow_GLEAN_10014144&willow_GLEAN_10025998	chr1&chr6	0.429462	0.289624
willow_GLEAN_10014145&willow_GLEAN_10025999	chr1&chr6	0.418516	0.245867
willow_GLEAN_10014147&willow_GLEAN_10026002	chr1&chr6	0.34386	0.178486
willow_GLEAN_10014148&willow_GLEAN_10026004	chr1&chr6	0.291755	0.155505
willow_GLEAN_10014149&willow_GLEAN_10026005	chr1&chr6	0.297222	0.0282532
willow_GLEAN_10014150&willow_GLEAN_10026006	chr1&chr6	0.428597	0.196625
willow_GLEAN_10014154&willow_GLEAN_10026011	chr1&chr6	0.430304	0.0990863
willow_GLEAN_10014156&willow_GLEAN_10026013	chr1&chr6	0.346833	0.43263
willow_GLEAN_10014157&willow_GLEAN_10026014	chr1&chr6	0.605393	0.256859
willow_GLEAN_10014159&willow_GLEAN_10026015	chr1&chr6	0.336815	0.504513
willow_GLEAN_10014160&willow_GLEAN_10026016	chr1&chr6	0.361968	0.29801
willow_GLEAN_10014161&willow_GLEAN_10026018	chr1&chr6	0.364901	0.232036
willow_GLEAN_10018235&willow_GLEAN_10026629	chr1&chr6	0.326314	0.455463
willow_GLEAN_10018237&willow_GLEAN_10026631	chr1&chr6	0.389512	0.322388
willow_GLEAN_10018239&willow_GLEAN_10026633	chr1&chr6	0.330161	0.152533
willow_GLEAN_10018240&willow_GLEAN_10026634	chr1&chr6	0.324802	0.13458
willow_GLEAN_10018241&willow_GLEAN_10026636	chr1&chr6	0.348511	0.275893
willow_GLEAN_10018242&willow_GLEAN_10026637	chr1&chr6	0.332419	0.110456
willow_GLEAN_10018247&willow_GLEAN_10026638	chr1&chr6	0.299862	0.407315
willow_GLEAN_10018251&willow_GLEAN_10026640	chr1&chr6	0.403583	0.586521
willow_GLEAN_10018254&willow_GLEAN_10026641	chr1&chr6	0.43558	0.180014
willow_GLEAN_10018256&willow_GLEAN_10026642	chr1&chr6	0.490435	0.119908
willow_GLEAN_10018257&willow_GLEAN_10026644	chr1&chr6	0.409126	0.183937
willow_GLEAN_10018258&willow_GLEAN_10026645	chr1&chr6	0.642064	0.071326
willow_GLEAN_10018262&willow_GLEAN_10026647	chr1&chr6	0.343762	0.133765
willow_GLEAN_10018263&willow_GLEAN_10026648	chr1&chr6	0.310218	0.281087
willow_GLEAN_10018264&willow_GLEAN_10026649	chr1&chr6	0.371162	0.207569
willow_GLEAN_10018266&willow_GLEAN_10026650	chr1&chr6	0.558302	0.108919
willow_GLEAN_10018269&willow_GLEAN_10026651	chr1&chr6	0.3992	0.576806
willow_GLEAN_10018273&willow_GLEAN_10026652	chr1&chr6	0.3145	0.100646
willow_GLEAN_10018277&willow_GLEAN_10026655	chr1&chr6	0.437652	0.211247
willow_GLEAN_10018279&willow_GLEAN_10026656	chr1&chr6	0.261225	0.261599
willow_GLEAN_10018280&willow_GLEAN_10026657	chr1&chr6	0.390938	0.157605
willow_GLEAN_10018281&willow_GLEAN_10026658	chr1&chr6	0.228441	0.461797
willow_GLEAN_10018282&willow_GLEAN_10026660	chr1&chr6	0.27794	0.225061
willow_GLEAN_10018284&willow_GLEAN_10026662	chr1&chr6	0.484292	0.283217
willow_GLEAN_10018286&willow_GLEAN_10026663	chr1&chr6	0.378941	0.0527702
willow_GLEAN_10018287&willow_GLEAN_10026664	chr1&chr6	0.348289	0.299663
willow_GLEAN_10018289&willow_GLEAN_10026668	chr1&chr6	0.555471	0.346289
willow_GLEAN_10018290&willow_GLEAN_10026669	chr1&chr6	0.436154	0.139181
willow_GLEAN_10018292&willow_GLEAN_10026673	chr1&chr6	0.237547	0.397705
willow_GLEAN_10018293&willow_GLEAN_10026674	chr1&chr6	0.274831	0.115112
willow_GLEAN_10018294&willow_GLEAN_10026675	chr1&chr6	0.319804	0.157965
willow_GLEAN_10018298&willow_GLEAN_10026681	chr1&chr6	0.479418	0.320722
willow_GLEAN_10018299&willow_GLEAN_10026683	chr1&chr6	0.333486	0.175167
willow_GLEAN_10018301&willow_GLEAN_10026684	chr1&chr6	0.317761	0.332681
willow_GLEAN_10018304&willow_GLEAN_10026686	chr1&chr6	0.371864	0.421675
willow_GLEAN_10018305&willow_GLEAN_10026687	chr1&chr6	0.398394	0.237256
willow_GLEAN_10018307&willow_GLEAN_10026688	chr1&chr6	0.275618	0.689821
willow_GLEAN_10018308&willow_GLEAN_10026690	chr1&chr6	0.393112	0.292534
willow_GLEAN_10018311&willow_GLEAN_10026693	chr1&chr6	0.408082	0.315566
willow_GLEAN_10018314&willow_GLEAN_10026701	chr1&chr6	0.617569	0.202118
willow_GLEAN_10018315&willow_GLEAN_10026706	chr1&chr6	0.377066	0.265355
willow_GLEAN_10018317&willow_GLEAN_10026730	chr1&chr6	0.323285	0.297091
willow_GLEAN_10002992&willow_GLEAN_10024353	chr1&chr9	0.307727	0.507718
willow_GLEAN_10002994&willow_GLEAN_10024357	chr1&chr9	0.276828	0.829797
willow_GLEAN_10002996&willow_GLEAN_10024358	chr1&chr9	0.323143	0.324416
willow_GLEAN_10002999&willow_GLEAN_10024359	chr1&chr9	0.568177	0.0120068
willow_GLEAN_10003001&willow_GLEAN_10024362	chr1&chr9	0.259323	0.160243
willow_GLEAN_10003002&willow_GLEAN_10024363	chr1&chr9	0.334365	0.499441
willow_GLEAN_10003003&willow_GLEAN_10024364	chr1&chr9	0.322656	0.163967
willow_GLEAN_10003004&willow_GLEAN_10024366	chr1&chr9	0.32484	0.246993
willow_GLEAN_10003005&willow_GLEAN_10024367	chr1&chr9	0.32919	0.578861
willow_GLEAN_10004669&willow_GLEAN_10024351	chr1&chr9	0.300943	0.334878
willow_GLEAN_10004670&willow_GLEAN_10024349	chr1&chr9	0.246336	0.298728
willow_GLEAN_10004671&willow_GLEAN_10024348	chr1&chr9	0.226048	0.532777
willow_GLEAN_10004672&willow_GLEAN_10024347	chr1&chr9	0.614465	0.0215746
willow_GLEAN_10004673&willow_GLEAN_10024346	chr1&chr9	0.362809	0.0607939
willow_GLEAN_10004674&willow_GLEAN_10024345	chr1&chr9	0.231503	0.610812
willow_GLEAN_10004675&willow_GLEAN_10024343	chr1&chr9	0.388909	0.276587
willow_GLEAN_10004681&willow_GLEAN_10024340	chr1&chr9	0.234276	0.175909
willow_GLEAN_10004682&willow_GLEAN_10024339	chr1&chr9	0.298801	0.387085
willow_GLEAN_10004683&willow_GLEAN_10024338	chr1&chr9	0.303695	0.309308
willow_GLEAN_10004684&willow_GLEAN_10024337	chr1&chr9	0.337548	0.0835305
willow_GLEAN_10004686&willow_GLEAN_10024335	chr1&chr9	0.433364	0.239472
willow_GLEAN_10004687&willow_GLEAN_10024334	chr1&chr9	0.24116	0.258692
willow_GLEAN_10004688&willow_GLEAN_10024332	chr1&chr9	0.371299	0.201562
willow_GLEAN_10004692&willow_GLEAN_10024329	chr1&chr9	0.452443	0.564588
willow_GLEAN_10004693&willow_GLEAN_10024328	chr1&chr9	0.180965	0.255
willow_GLEAN_10004695&willow_GLEAN_10024327	chr1&chr9	0.308748	0.413766
willow_GLEAN_10004696&willow_GLEAN_10024323	chr1&chr9	0.364385	0.268654
willow_GLEAN_10004697&willow_GLEAN_10024325	chr1&chr9	0.310806	0.356532
willow_GLEAN_10004698&willow_GLEAN_10024324	chr1&chr9	0.384808	0.111125
willow_GLEAN_10004702&willow_GLEAN_10024321	chr1&chr9	0.333994	0.2154
willow_GLEAN_10004707&willow_GLEAN_10024318	chr1&chr9	0.313887	0.295851
willow_GLEAN_10004708&willow_GLEAN_10024317	chr1&chr9	0.444756	0.0615663
willow_GLEAN_10004709&willow_GLEAN_10024316	chr1&chr9	0.274836	0.542547
willow_GLEAN_10004710&willow_GLEAN_10024313	chr1&chr9	0.277191	0.534484
willow_GLEAN_10004711&willow_GLEAN_10024312	chr1&chr9	0.201883	0.345184
willow_GLEAN_10004712&willow_GLEAN_10024311	chr1&chr9	0.449327	0.340965
willow_GLEAN_10005586&willow_GLEAN_10024306	chr1&chr9	0.492631	0.382708
willow_GLEAN_10005587&willow_GLEAN_10024305	chr1&chr9	0.38232	0.261062
willow_GLEAN_10005588&willow_GLEAN_10024294	chr1&chr9	0.313213	0.139557
willow_GLEAN_10005589&willow_GLEAN_10024293	chr1&chr9	0.700944	0.381142
willow_GLEAN_10005590&willow_GLEAN_10024292	chr1&chr9	0.472556	0.318691
willow_GLEAN_10005591&willow_GLEAN_10024291	chr1&chr9	0.372782	0.245079
willow_GLEAN_10005592&willow_GLEAN_10024290	chr1&chr9	0.483665	0.674054
willow_GLEAN_10005593&willow_GLEAN_10024289	chr1&chr9	0.312052	0.278425
willow_GLEAN_10005596&willow_GLEAN_10024286	chr1&chr9	0.298756	0.180844
willow_GLEAN_10005597&willow_GLEAN_10024285	chr1&chr9	0.245142	0.382835
willow_GLEAN_10005599&willow_GLEAN_10024283	chr1&chr9	0.400011	0.19475
willow_GLEAN_10005601&willow_GLEAN_10024280	chr1&chr9	0.268154	0.390079
willow_GLEAN_10005602&willow_GLEAN_10024279	chr1&chr9	0.345931	0.504964
willow_GLEAN_10005603&willow_GLEAN_10024278	chr1&chr9	0.310422	0.203118
willow_GLEAN_10005604&willow_GLEAN_10024277	chr1&chr9	0.473868	0.135138
willow_GLEAN_10005607&willow_GLEAN_10024274	chr1&chr9	0.349062	0.438999
willow_GLEAN_10005609&willow_GLEAN_10024271	chr1&chr9	0.53566	0.197243
willow_GLEAN_10005610&willow_GLEAN_10024270	chr1&chr9	0.408399	0.0897462
willow_GLEAN_10005611&willow_GLEAN_10024269	chr1&chr9	0.317071	0.211018
willow_GLEAN_10005612&willow_GLEAN_10024268	chr1&chr9	0.259128	0.395739
willow_GLEAN_10005615&willow_GLEAN_10024266	chr1&chr9	0.475554	0.0494452
willow_GLEAN_10005617&willow_GLEAN_10024265	chr1&chr9	0.379254	0.357392
willow_GLEAN_10005764&willow_GLEAN_10023042	chr1&chr9	0.432891	0.301307
willow_GLEAN_10005766&willow_GLEAN_10023046	chr1&chr9	0.334827	0.166292
willow_GLEAN_10005767&willow_GLEAN_10023047	chr1&chr9	0.331903	0.229826
willow_GLEAN_10005768&willow_GLEAN_10023048	chr1&chr9	0.421251	0.286307
willow_GLEAN_10005773&willow_GLEAN_10023053	chr1&chr9	0.454772	0.121599
willow_GLEAN_10005775&willow_GLEAN_10023055	chr1&chr9	0.410614	0.0923382
willow_GLEAN_10005776&willow_GLEAN_10023056	chr1&chr9	0.375754	0.287634
willow_GLEAN_10005778&willow_GLEAN_10023057	chr1&chr9	0.352176	0.374505
willow_GLEAN_10005781&willow_GLEAN_10023064	chr1&chr9	0.462989	0.206224
willow_GLEAN_10005782&willow_GLEAN_10023067	chr1&chr9	0.326722	0.0987549
willow_GLEAN_10005783&willow_GLEAN_10023069	chr1&chr9	0.550241	0.228961
willow_GLEAN_10005784&willow_GLEAN_10023071	chr1&chr9	0.339233	0.107639
willow_GLEAN_10005785&willow_GLEAN_10023073	chr1&chr9	0.347416	0.250516
willow_GLEAN_10005786&willow_GLEAN_10023075	chr1&chr9	0.288045	0.270545
willow_GLEAN_10005787&willow_GLEAN_10023076	chr1&chr9	0.429131	0.272229
willow_GLEAN_10005788&willow_GLEAN_10023078	chr1&chr9	0.245736	0.370801
willow_GLEAN_10005791&willow_GLEAN_10023082	chr1&chr9	0.308405	0.270704
willow_GLEAN_10005792&willow_GLEAN_10023083	chr1&chr9	0.629637	0.26749
willow_GLEAN_10005793&willow_GLEAN_10023084	chr1&chr9	0.38506	0.418198
willow_GLEAN_10005796&willow_GLEAN_10023086	chr1&chr9	0.403907	0.241767
willow_GLEAN_10005797&willow_GLEAN_10023087	chr1&chr9	0.32164	0.2952
willow_GLEAN_10005799&willow_GLEAN_10023094	chr1&chr9	0.38128	0.110287
willow_GLEAN_10005800&willow_GLEAN_10023096	chr1&chr9	0.417265	0.302814
willow_GLEAN_10005801&willow_GLEAN_10023099	chr1&chr9	0.514119	0.119703
willow_GLEAN_10005810&willow_GLEAN_10022828	chr1&chr9	0.316872	0.293872
willow_GLEAN_10005815&willow_GLEAN_10022830	chr1&chr9	0.283702	0.27919
willow_GLEAN_10005819&willow_GLEAN_10022831	chr1&chr9	0.32794	0.253059
willow_GLEAN_10005827&willow_GLEAN_10022833	chr1&chr9	0.370731	0.147756
willow_GLEAN_10005829&willow_GLEAN_10022834	chr1&chr9	0.385435	0.335107
willow_GLEAN_10005831&willow_GLEAN_10022836	chr1&chr9	0.245762	0.468819
willow_GLEAN_10005837&willow_GLEAN_10022838	chr1&chr9	0.605138	0.225651
willow_GLEAN_10011257&willow_GLEAN_10022792	chr1&chr9	0.2466	0.0983883
willow_GLEAN_10011266&willow_GLEAN_10022803	chr1&chr9	0.280031	0.587901
willow_GLEAN_10011273&willow_GLEAN_10022811	chr1&chr9	0.440431	0.20994
willow_GLEAN_10011275&willow_GLEAN_10022812	chr1&chr9	0.37929	0.117054
willow_GLEAN_10011280&willow_GLEAN_10022817	chr1&chr9	0.61294	0.101102
willow_GLEAN_10011281&willow_GLEAN_10022821	chr1&chr9	0.385575	0.33643
willow_GLEAN_10011286&willow_GLEAN_10022822	chr1&chr9	0.327912	0.14747
willow_GLEAN_10011296&willow_GLEAN_10022824	chr1&chr9	0.499717	0.314166
willow_GLEAN_10011299&willow_GLEAN_10022827	chr1&chr9	0.419002	0
willow_GLEAN_10011798&willow_GLEAN_10023106	chr1&chr9	0.304709	0.304151
willow_GLEAN_10011799&willow_GLEAN_10023107	chr1&chr9	0.367799	0.227408
willow_GLEAN_10011801&willow_GLEAN_10023108	chr1&chr9	0.308753	0.0777732
willow_GLEAN_10011802&willow_GLEAN_10023109	chr1&chr9	0.333035	0.401448
willow_GLEAN_10011803&willow_GLEAN_10023112	chr1&chr9	0.446168	0.329548
willow_GLEAN_10011805&willow_GLEAN_10023114	chr1&chr9	0.386179	0.203813
willow_GLEAN_10011811&willow_GLEAN_10024496	chr1&chr9	0.413582	0.155921
willow_GLEAN_10011813&willow_GLEAN_10024495	chr1&chr9	0.271344	0.240133
willow_GLEAN_10011814&willow_GLEAN_10024494	chr1&chr9	0.281185	0.54299
willow_GLEAN_10011815&willow_GLEAN_10024493	chr1&chr9	0.458288	0.323039
willow_GLEAN_10011816&willow_GLEAN_10024492	chr1&chr9	0.311203	0.108176
willow_GLEAN_10011817&willow_GLEAN_10024489	chr1&chr9	0.287695	0.191959
willow_GLEAN_10011818&willow_GLEAN_10024484	chr1&chr9	0.225653	0.250519
willow_GLEAN_10011821&willow_GLEAN_10024482	chr1&chr9	0.310644	0.186671
willow_GLEAN_10011822&willow_GLEAN_10024481	chr1&chr9	0.23969	0.311406
willow_GLEAN_10011824&willow_GLEAN_10024478	chr1&chr9	0.529501	0.149607
willow_GLEAN_10011825&willow_GLEAN_10024477	chr1&chr9	0.307227	0.275529
willow_GLEAN_10011826&willow_GLEAN_10024476	chr1&chr9	0.225254	0.145758
willow_GLEAN_10011828&willow_GLEAN_10024474	chr1&chr9	0.219378	0.208066
willow_GLEAN_10011830&willow_GLEAN_10024472	chr1&chr9	0.356954	0.307761
willow_GLEAN_10011831&willow_GLEAN_10024471	chr1&chr9	0.460714	0.144542
willow_GLEAN_10011833&willow_GLEAN_10024467	chr1&chr9	0.440137	0.230423
willow_GLEAN_10011836&willow_GLEAN_10024464	chr1&chr9	0.227164	0.121705
willow_GLEAN_10011838&willow_GLEAN_10024461	chr1&chr9	0.730141	0.19134
willow_GLEAN_10011839&willow_GLEAN_10024459	chr1&chr9	0.405023	0.180453
willow_GLEAN_10011843&willow_GLEAN_10024456	chr1&chr9	0.222255	0.177081
willow_GLEAN_10011846&willow_GLEAN_10024453	chr1&chr9	0.463714	0.283186
willow_GLEAN_10011847&willow_GLEAN_10024451	chr1&chr9	0.301053	0.21606
willow_GLEAN_10011848&willow_GLEAN_10024449	chr1&chr9	0.309557	0.261753
willow_GLEAN_10011854&willow_GLEAN_10024448	chr1&chr9	0.355059	0.0915922
willow_GLEAN_10011856&willow_GLEAN_10024447	chr1&chr9	0.261921	0.178174
willow_GLEAN_10011862&willow_GLEAN_10024444	chr1&chr9	0.220421	0.329103
willow_GLEAN_10011863&willow_GLEAN_10024443	chr1&chr9	0.411223	0.00888178
willow_GLEAN_10011865&willow_GLEAN_10024442	chr1&chr9	0.63337	0.782961
willow_GLEAN_10011867&willow_GLEAN_10024440	chr1&chr9	0.613378	0.136687
willow_GLEAN_10011868&willow_GLEAN_10024439	chr1&chr9	0.388866	0.148287
willow_GLEAN_10011869&willow_GLEAN_10024438	chr1&chr9	0.409433	0.270833
willow_GLEAN_10011870&willow_GLEAN_10024437	chr1&chr9	0.492778	0.335805
willow_GLEAN_10011871&willow_GLEAN_10024435	chr1&chr9	0.357472	0.210645
willow_GLEAN_10011872&willow_GLEAN_10024433	chr1&chr9	0.306674	0.417869
willow_GLEAN_10011873&willow_GLEAN_10024432	chr1&chr9	0.271535	0.230609
willow_GLEAN_10011874&willow_GLEAN_10024431	chr1&chr9	0.31252	0.291234
willow_GLEAN_10011876&willow_GLEAN_10024429	chr1&chr9	0.30829	0.280795
willow_GLEAN_10011877&willow_GLEAN_10024428	chr1&chr9	0.215565	0.504674
willow_GLEAN_10011878&willow_GLEAN_10024427	chr1&chr9	0.293167	0.164837
willow_GLEAN_10011879&willow_GLEAN_10024426	chr1&chr9	0.468076	0.256099
willow_GLEAN_10011880&willow_GLEAN_10024424	chr1&chr9	0.318129	0.556216
willow_GLEAN_10011881&willow_GLEAN_10024422	chr1&chr9	0.24653	0.221582
willow_GLEAN_10011882&willow_GLEAN_10024421	chr1&chr9	0.26512	0.381361
willow_GLEAN_10011883&willow_GLEAN_10024420	chr1&chr9	0.30086	0.224251
willow_GLEAN_10011885&willow_GLEAN_10024419	chr1&chr9	0.328743	0.141454
willow_GLEAN_10011887&willow_GLEAN_10024415	chr1&chr9	0.339015	0.243746
willow_GLEAN_10011890&willow_GLEAN_10024413	chr1&chr9	0.419283	0.160287
willow_GLEAN_10011892&willow_GLEAN_10024411	chr1&chr9	0.330798	0.181223
willow_GLEAN_10011897&willow_GLEAN_10024408	chr1&chr9	0.365319	0.124487
willow_GLEAN_10011899&willow_GLEAN_10024406	chr1&chr9	0.208465	0.395744
willow_GLEAN_10011901&willow_GLEAN_10024403	chr1&chr9	0.291628	0.269505
willow_GLEAN_10011906&willow_GLEAN_10024397	chr1&chr9	0.585533	0.263219
willow_GLEAN_10011908&willow_GLEAN_10024395	chr1&chr9	0.272913	0.231337
willow_GLEAN_10011909&willow_GLEAN_10024394	chr1&chr9	0.394578	0.0946033
willow_GLEAN_10011910&willow_GLEAN_10024393	chr1&chr9	0.25031	0.301035
willow_GLEAN_10011911&willow_GLEAN_10024392	chr1&chr9	0.396828	0.23387
willow_GLEAN_10011912&willow_GLEAN_10024391	chr1&chr9	0.41253	0.233433
willow_GLEAN_10011915&willow_GLEAN_10024390	chr1&chr9	0.408167	0.331279
willow_GLEAN_10011918&willow_GLEAN_10024389	chr1&chr9	0.255305	0.318011
willow_GLEAN_10011919&willow_GLEAN_10024388	chr1&chr9	0.321978	0.203806
willow_GLEAN_10011920&willow_GLEAN_10024387	chr1&chr9	0.477404	0.11907
willow_GLEAN_10011922&willow_GLEAN_10024385	chr1&chr9	0.266732	0.30569
willow_GLEAN_10011925&willow_GLEAN_10024384	chr1&chr9	0.393375	0.337298
willow_GLEAN_10011931&willow_GLEAN_10024378	chr1&chr9	0.272762	0.507358
willow_GLEAN_10011932&willow_GLEAN_10024376	chr1&chr9	0.302618	0.337087
willow_GLEAN_10011933&willow_GLEAN_10024375	chr1&chr9	0.207864	0.373505
willow_GLEAN_10014904&willow_GLEAN_10023035	chr1&chr9	0.351387	0.306283
willow_GLEAN_10014906&willow_GLEAN_10023034	chr1&chr9	0.387338	0.0522779
willow_GLEAN_10014910&willow_GLEAN_10023031	chr1&chr9	0.457816	0.121427
willow_GLEAN_10014912&willow_GLEAN_10023030	chr1&chr9	0.292228	0.466196
willow_GLEAN_10014913&willow_GLEAN_10023028	chr1&chr9	0.231372	0.292521
willow_GLEAN_10014917&willow_GLEAN_10023010	chr1&chr9	0.272926	0.460988
willow_GLEAN_10014923&willow_GLEAN_10023013	chr1&chr9	0.295197	0.279558
willow_GLEAN_10014924&willow_GLEAN_10023014	chr1&chr9	0.358093	0.219427
willow_GLEAN_10014925&willow_GLEAN_10023018	chr1&chr9	0.28533	0.260791
willow_GLEAN_10014927&willow_GLEAN_10023021	chr1&chr9	0.31931	0.235016
willow_GLEAN_10014929&willow_GLEAN_10023022	chr1&chr9	0.511762	0.647672
willow_GLEAN_10014930&willow_GLEAN_10023024	chr1&chr9	0.262586	0.393501
willow_GLEAN_10014932&willow_GLEAN_10023025	chr1&chr9	0.294988	0.247821
willow_GLEAN_10014933&willow_GLEAN_10023026	chr1&chr9	0.288264	0.14464
willow_GLEAN_10014936&willow_GLEAN_10023008	chr1&chr9	0.255396	0.248729
willow_GLEAN_10014937&willow_GLEAN_10023004	chr1&chr9	0.429012	0.533989
willow_GLEAN_10014938&willow_GLEAN_10023003	chr1&chr9	0.308105	0.126278
willow_GLEAN_10014939&willow_GLEAN_10023001	chr1&chr9	0.282703	0.378956
willow_GLEAN_10014947&willow_GLEAN_10022996	chr1&chr9	0.231711	0.128542
willow_GLEAN_10014948&willow_GLEAN_10022994	chr1&chr9	0.248773	0.347942
willow_GLEAN_10014949&willow_GLEAN_10022993	chr1&chr9	0.297454	0.179252
willow_GLEAN_10014951&willow_GLEAN_10022988	chr1&chr9	0.34898	0.201952
willow_GLEAN_10014952&willow_GLEAN_10022987	chr1&chr9	0.362704	0.327627
willow_GLEAN_10014956&willow_GLEAN_10022983	chr1&chr9	0.345491	0.252018
willow_GLEAN_10014958&willow_GLEAN_10022980	chr1&chr9	0.45161	0.23611
willow_GLEAN_10014959&willow_GLEAN_10022979	chr1&chr9	0.243843	0.130679
willow_GLEAN_10014960&willow_GLEAN_10022977	chr1&chr9	0.333001	0.267023
willow_GLEAN_10014966&willow_GLEAN_10022975	chr1&chr9	0.28053	0.18975
willow_GLEAN_10014968&willow_GLEAN_10022973	chr1&chr9	0.331853	0.164008
willow_GLEAN_10014969&willow_GLEAN_10022968	chr1&chr9	0.432479	0.284525
willow_GLEAN_10014971&willow_GLEAN_10022967	chr1&chr9	0.361445	0.383825
willow_GLEAN_10014972&willow_GLEAN_10022965	chr1&chr9	0.440422	0.163889
willow_GLEAN_10014973&willow_GLEAN_10022964	chr1&chr9	0.222116	0.166006
willow_GLEAN_10014974&willow_GLEAN_10022963	chr1&chr9	0.336876	0.192507
willow_GLEAN_10014975&willow_GLEAN_10022962	chr1&chr9	0.408673	0.659046
willow_GLEAN_10014977&willow_GLEAN_10022961	chr1&chr9	0.401544	0.244026
willow_GLEAN_10014978&willow_GLEAN_10022960	chr1&chr9	0.255344	0.109056
willow_GLEAN_10014979&willow_GLEAN_10022959	chr1&chr9	0.239078	0.256886
willow_GLEAN_10014983&willow_GLEAN_10022953	chr1&chr9	0.358996	0.377028
willow_GLEAN_10014986&willow_GLEAN_10022945	chr1&chr9	0.521286	0.127367
willow_GLEAN_10014987&willow_GLEAN_10022944	chr1&chr9	0.410725	0.231393
willow_GLEAN_10014988&willow_GLEAN_10022942	chr1&chr9	0.335155	0.243901
willow_GLEAN_10014995&willow_GLEAN_10022938	chr1&chr9	0.302341	0.40306
willow_GLEAN_10014997&willow_GLEAN_10022929	chr1&chr9	0.23806	0.124615
willow_GLEAN_10014998&willow_GLEAN_10022927	chr1&chr9	0.235978	0.353809
willow_GLEAN_10014999&willow_GLEAN_10022926	chr1&chr9	0.438724	0.512701
willow_GLEAN_10015000&willow_GLEAN_10022924	chr1&chr9	0.478656	0.279517
willow_GLEAN_10015005&willow_GLEAN_10022923	chr1&chr9	0.222292	0.377928
willow_GLEAN_10015006&willow_GLEAN_10022922	chr1&chr9	0.3627	0.316743
willow_GLEAN_10015007&willow_GLEAN_10022921	chr1&chr9	0.655489	0.305626
willow_GLEAN_10015008&willow_GLEAN_10022914	chr1&chr9	0.576853	0.628082
willow_GLEAN_10015010&willow_GLEAN_10022912	chr1&chr9	0.358148	0.289294
willow_GLEAN_10015012&willow_GLEAN_10022911	chr1&chr9	0.302039	0.225691
willow_GLEAN_10015013&willow_GLEAN_10022910	chr1&chr9	0.373432	0.318429
willow_GLEAN_10015016&willow_GLEAN_10022907	chr1&chr9	0.414388	0.131343
willow_GLEAN_10015022&willow_GLEAN_10022902	chr1&chr9	0.394935	0.517281
willow_GLEAN_10015025&willow_GLEAN_10022899	chr1&chr9	0.306269	0.288089
willow_GLEAN_10015028&willow_GLEAN_10022896	chr1&chr9	0.355418	0.370527
willow_GLEAN_10015029&willow_GLEAN_10022894	chr1&chr9	0.343829	0.47948
willow_GLEAN_10015030&willow_GLEAN_10022893	chr1&chr9	0.375683	0.135568
willow_GLEAN_10015031&willow_GLEAN_10022891	chr1&chr9	0.260129	0.2641
willow_GLEAN_10015032&willow_GLEAN_10022890	chr1&chr9	0.333983	0.213616
willow_GLEAN_10015033&willow_GLEAN_10022889	chr1&chr9	0.345936	0.454027
willow_GLEAN_10015038&willow_GLEAN_10022886	chr1&chr9	0.308261	0.331025
willow_GLEAN_10015041&willow_GLEAN_10022885	chr1&chr9	0.407211	0.110299
willow_GLEAN_10015042&willow_GLEAN_10022884	chr1&chr9	0.272498	0.480849
willow_GLEAN_10015044&willow_GLEAN_10022882	chr1&chr9	0.403278	0.406634
willow_GLEAN_10015046&willow_GLEAN_10022881	chr1&chr9	0.270727	0.207955
willow_GLEAN_10015048&willow_GLEAN_10022879	chr1&chr9	0.240256	0.272571
willow_GLEAN_10015049&willow_GLEAN_10022878	chr1&chr9	0.263685	0.425593
willow_GLEAN_10015050&willow_GLEAN_10022877	chr1&chr9	0.275495	0.412569
willow_GLEAN_10015052&willow_GLEAN_10022875	chr1&chr9	0.285928	0.20183
willow_GLEAN_10015054&willow_GLEAN_10022874	chr1&chr9	0.640327	0.429383
willow_GLEAN_10015055&willow_GLEAN_10022873	chr1&chr9	0.335238	0.44025
willow_GLEAN_10015056&willow_GLEAN_10022872	chr1&chr9	0.448648	0.397926
willow_GLEAN_10015060&willow_GLEAN_10022870	chr1&chr9	0.3129	0.0787089
willow_GLEAN_10015063&willow_GLEAN_10022868	chr1&chr9	0.443312	0.0738037
willow_GLEAN_10015066&willow_GLEAN_10022867	chr1&chr9	0.517344	0.378705
willow_GLEAN_10015067&willow_GLEAN_10022865	chr1&chr9	0.376386	0.406337
willow_GLEAN_10015068&willow_GLEAN_10022863	chr1&chr9	0.319017	0.229274
willow_GLEAN_10015071&willow_GLEAN_10022861	chr1&chr9	0.369857	0.365856
willow_GLEAN_10015073&willow_GLEAN_10022860	chr1&chr9	0.200869	0.17083
willow_GLEAN_10015077&willow_GLEAN_10022859	chr1&chr9	0.436603	0.304932
willow_GLEAN_10015078&willow_GLEAN_10022858	chr1&chr9	0.440602	0.184506
willow_GLEAN_10015080&willow_GLEAN_10022856	chr1&chr9	0.283745	0.2126
willow_GLEAN_10015081&willow_GLEAN_10022855	chr1&chr9	0.33609	0.243017
willow_GLEAN_10015083&willow_GLEAN_10022852	chr1&chr9	0.27199	0.335623
willow_GLEAN_10015084&willow_GLEAN_10022851	chr1&chr9	0.238771	0.221101
willow_GLEAN_10015086&willow_GLEAN_10022849	chr1&chr9	0.315333	0.151305
willow_GLEAN_10015089&willow_GLEAN_10022845	chr1&chr9	0.371341	0.351667
willow_GLEAN_10015092&willow_GLEAN_10022844	chr1&chr9	0.578846	0.244189
willow_GLEAN_10015094&willow_GLEAN_10022843	chr1&chr9	0.275829	0.618418
willow_GLEAN_10015096&willow_GLEAN_10022841	chr1&chr9	0.516459	0.404639
willow_GLEAN_10004345&willow_GLEAN_10024578	chr10&chr8	0.354776	0.100734
willow_GLEAN_10004346&willow_GLEAN_10024579	chr10&chr8	0.3315	0.588395
willow_GLEAN_10004347&willow_GLEAN_10024580	chr10&chr8	0.308722	0.376279
willow_GLEAN_10004348&willow_GLEAN_10024581	chr10&chr8	0.151192	0.70457
willow_GLEAN_10004351&willow_GLEAN_10024582	chr10&chr8	0.42872	0.198679
willow_GLEAN_10004353&willow_GLEAN_10024585	chr10&chr8	0.304431	0.352675
willow_GLEAN_10004354&willow_GLEAN_10024603	chr10&chr8	0.675044	0.484297
willow_GLEAN_10004355&willow_GLEAN_10024602	chr10&chr8	0.508593	0.0763361
willow_GLEAN_10004356&willow_GLEAN_10024601	chr10&chr8	0.446726	0.180406
willow_GLEAN_10004357&willow_GLEAN_10024600	chr10&chr8	0.309752	0.312646
willow_GLEAN_10004358&willow_GLEAN_10024599	chr10&chr8	0.2885	0.209182
willow_GLEAN_10004360&willow_GLEAN_10024597	chr10&chr8	0.364506	0.135151
willow_GLEAN_10004361&willow_GLEAN_10024596	chr10&chr8	0.53503	0.466793
willow_GLEAN_10004363&willow_GLEAN_10024595	chr10&chr8	0.296119	0.174182
willow_GLEAN_10004364&willow_GLEAN_10024594	chr10&chr8	0.361557	0.228166
willow_GLEAN_10004365&willow_GLEAN_10024593	chr10&chr8	0.413603	0.156914
willow_GLEAN_10004367&willow_GLEAN_10024592	chr10&chr8	0.322953	0.32582
willow_GLEAN_10004368&willow_GLEAN_10024590	chr10&chr8	0.364284	0.186303
willow_GLEAN_10004369&willow_GLEAN_10024589	chr10&chr8	0.655986	0.376278
willow_GLEAN_10004373&willow_GLEAN_10024606	chr10&chr8	0.24136	0.193492
willow_GLEAN_10004376&willow_GLEAN_10024610	chr10&chr8	0.625441	0.134914
willow_GLEAN_10004380&willow_GLEAN_10024615	chr10&chr8	0.391464	0.615812
willow_GLEAN_10004381&willow_GLEAN_10024616	chr10&chr8	0.355921	0.210878
willow_GLEAN_10004382&willow_GLEAN_10024617	chr10&chr8	0.455487	0.202254
willow_GLEAN_10004385&willow_GLEAN_10024618	chr10&chr8	0.281099	0.369144
willow_GLEAN_10004386&willow_GLEAN_10024619	chr10&chr8	0.235331	0.439188
willow_GLEAN_10004391&willow_GLEAN_10024622	chr10&chr8	0.339964	0.0827075
willow_GLEAN_10004392&willow_GLEAN_10024625	chr10&chr8	0.561379	0.310849
willow_GLEAN_10004393&willow_GLEAN_10024626	chr10&chr8	0.387336	0.20092
willow_GLEAN_10005845&willow_GLEAN_10024630	chr10&chr8	0.335344	0.205213
willow_GLEAN_10005847&willow_GLEAN_10024633	chr10&chr8	0.26389	0.459665
willow_GLEAN_10005849&willow_GLEAN_10024636	chr10&chr8	0.293859	0.461284
willow_GLEAN_10005850&willow_GLEAN_10024637	chr10&chr8	0.436857	0.430857
willow_GLEAN_10005851&willow_GLEAN_10024639	chr10&chr8	0.350446	0.26635
willow_GLEAN_10005852&willow_GLEAN_10024642	chr10&chr8	0.366772	0.200501
willow_GLEAN_10005857&willow_GLEAN_10024644	chr10&chr8	0.288953	0.487324
willow_GLEAN_10005858&willow_GLEAN_10024646	chr10&chr8	0.382942	0.208252
willow_GLEAN_10005859&willow_GLEAN_10024647	chr10&chr8	0.402822	0.125141
willow_GLEAN_10005861&willow_GLEAN_10024650	chr10&chr8	0.310345	0.272605
willow_GLEAN_10005862&willow_GLEAN_10024651	chr10&chr8	0.289147	0.281854
willow_GLEAN_10005863&willow_GLEAN_10024652	chr10&chr8	0.330485	0.16547
willow_GLEAN_10005865&willow_GLEAN_10024653	chr10&chr8	0.31603	0.169137
willow_GLEAN_10005868&willow_GLEAN_10024660	chr10&chr8	0.278846	0.138339
willow_GLEAN_10005869&willow_GLEAN_10024661	chr10&chr8	0.352894	0.215705
willow_GLEAN_10005874&willow_GLEAN_10024662	chr10&chr8	0.438775	0.367935
willow_GLEAN_10005876&willow_GLEAN_10024663	chr10&chr8	0.275682	0.594114
willow_GLEAN_10005878&willow_GLEAN_10024664	chr10&chr8	0.35873	0.392674
willow_GLEAN_10005879&willow_GLEAN_10024665	chr10&chr8	0.330923	0.36738
willow_GLEAN_10005881&willow_GLEAN_10024668	chr10&chr8	0.400034	0.22338
willow_GLEAN_10005882&willow_GLEAN_10024669	chr10&chr8	0.51517	0.224352
willow_GLEAN_10005883&willow_GLEAN_10024670	chr10&chr8	0.351584	0.369515
willow_GLEAN_10005885&willow_GLEAN_10024673	chr10&chr8	0.310801	0.156534
willow_GLEAN_10005889&willow_GLEAN_10024677	chr10&chr8	0.205455	0.312953
willow_GLEAN_10005892&willow_GLEAN_10024681	chr10&chr8	0.588393	0.0973031
willow_GLEAN_10005893&willow_GLEAN_10024683	chr10&chr8	0.377816	0.299295
willow_GLEAN_10005895&willow_GLEAN_10024684	chr10&chr8	0.374782	0.348628
willow_GLEAN_10005896&willow_GLEAN_10024685	chr10&chr8	0.356694	0.526346
willow_GLEAN_10005897&willow_GLEAN_10024690	chr10&chr8	0.275838	0.136529
willow_GLEAN_10006366&willow_GLEAN_10024571	chr10&chr8	0.458485	0.452526
willow_GLEAN_10006372&willow_GLEAN_10024560	chr10&chr8	0.260136	0.53623
willow_GLEAN_10006376&willow_GLEAN_10024557	chr10&chr8	0.501392	0.228662
willow_GLEAN_10006378&willow_GLEAN_10024555	chr10&chr8	0.26483	0.319559
willow_GLEAN_10006380&willow_GLEAN_10024554	chr10&chr8	0.344044	0.22534
willow_GLEAN_10006381&willow_GLEAN_10024553	chr10&chr8	0.499864	0.176457
willow_GLEAN_10006383&willow_GLEAN_10024552	chr10&chr8	0.314285	0.27371
willow_GLEAN_10006384&willow_GLEAN_10024551	chr10&chr8	0.278783	0.323122
willow_GLEAN_10006387&willow_GLEAN_10024548	chr10&chr8	0.521704	0.34807
willow_GLEAN_10006388&willow_GLEAN_10024546	chr10&chr8	0.44839	0.160834
willow_GLEAN_10006390&willow_GLEAN_10024542	chr10&chr8	0.429475	0.155281
willow_GLEAN_10006396&willow_GLEAN_10024537	chr10&chr8	0.54457	0.32172
willow_GLEAN_10006397&willow_GLEAN_10024536	chr10&chr8	0.291896	0.151326
willow_GLEAN_10006404&willow_GLEAN_10024532	chr10&chr8	0.584663	0.401292
willow_GLEAN_10006408&willow_GLEAN_10024529	chr10&chr8	0.256204	0.236518
willow_GLEAN_10006411&willow_GLEAN_10024525	chr10&chr8	0.546783	0.140773
willow_GLEAN_10006412&willow_GLEAN_10024524	chr10&chr8	0.311473	0.138039
willow_GLEAN_10006414&willow_GLEAN_10024521	chr10&chr8	0.537985	0.705064
willow_GLEAN_10006416&willow_GLEAN_10024519	chr10&chr8	0.285875	0.0252521
willow_GLEAN_10006420&willow_GLEAN_10024509	chr10&chr8	0.301312	0.0944165
willow_GLEAN_10006422&willow_GLEAN_10024506	chr10&chr8	0.220593	0.0523253
willow_GLEAN_10006425&willow_GLEAN_10024502	chr10&chr8	0.650017	0.420463
willow_GLEAN_10006426&willow_GLEAN_10024501	chr10&chr8	0.349762	0.127408
willow_GLEAN_10006430&willow_GLEAN_10024500	chr10&chr8	0.314378	0.221225
willow_GLEAN_10006431&willow_GLEAN_10024499	chr10&chr8	0.356999	0.419573
willow_GLEAN_10008852&willow_GLEAN_10010644	chr10&chr8	0.359434	0.139566
willow_GLEAN_10008855&willow_GLEAN_10010643	chr10&chr8	0.350662	0.206504
willow_GLEAN_10008856&willow_GLEAN_10010641	chr10&chr8	0.283611	0.0678594
willow_GLEAN_10008857&willow_GLEAN_10010640	chr10&chr8	0.454009	0.406441
willow_GLEAN_10008859&willow_GLEAN_10010638	chr10&chr8	0.650279	0.179306
willow_GLEAN_10008864&willow_GLEAN_10010635	chr10&chr8	0.272932	0.358036
willow_GLEAN_10008865&willow_GLEAN_10010634	chr10&chr8	0.340533	0.206003
willow_GLEAN_10008866&willow_GLEAN_10010633	chr10&chr8	0.390784	0.249849
willow_GLEAN_10008867&willow_GLEAN_10010632	chr10&chr8	0.446267	0.455052
willow_GLEAN_10008870&willow_GLEAN_10010628	chr10&chr8	0.285748	0.0621098
willow_GLEAN_10008871&willow_GLEAN_10010627	chr10&chr8	0.434073	0.295911
willow_GLEAN_10008873&willow_GLEAN_10010626	chr10&chr8	0.403807	0.22484
willow_GLEAN_10008874&willow_GLEAN_10010625	chr10&chr8	0.255744	0.3784
willow_GLEAN_10008875&willow_GLEAN_10010623	chr10&chr8	0.326202	0.0975224
willow_GLEAN_10008876&willow_GLEAN_10010622	chr10&chr8	0.328925	0.308878
willow_GLEAN_10008879&willow_GLEAN_10010620	chr10&chr8	0.29936	0.323344
willow_GLEAN_10008880&willow_GLEAN_10010619	chr10&chr8	0.22653	0.681837
willow_GLEAN_10008881&willow_GLEAN_10010618	chr10&chr8	0.303552	0.326605
willow_GLEAN_10008882&willow_GLEAN_10010617	chr10&chr8	0.459115	0.235178
willow_GLEAN_10008883&willow_GLEAN_10010615	chr10&chr8	0.526141	0.263196
willow_GLEAN_10008889&willow_GLEAN_10010611	chr10&chr8	0.218267	0.190254
willow_GLEAN_10008890&willow_GLEAN_10010610	chr10&chr8	0.276061	0.496304
willow_GLEAN_10008891&willow_GLEAN_10010609	chr10&chr8	0.468224	0.191599
willow_GLEAN_10008892&willow_GLEAN_10010608	chr10&chr8	0.312019	0.18152
willow_GLEAN_10008893&willow_GLEAN_10010607	chr10&chr8	0.2905	0.133009
willow_GLEAN_10008895&willow_GLEAN_10010604	chr10&chr8	0.383426	0.331547
willow_GLEAN_10008896&willow_GLEAN_10010603	chr10&chr8	0.274252	0.200863
willow_GLEAN_10008897&willow_GLEAN_10010601	chr10&chr8	0.303228	0.522566
willow_GLEAN_10008900&willow_GLEAN_10010599	chr10&chr8	0.231037	0.205537
willow_GLEAN_10008902&willow_GLEAN_10010598	chr10&chr8	0.244609	0.164291
willow_GLEAN_10008903&willow_GLEAN_10010596	chr10&chr8	0.307983	0.235841
willow_GLEAN_10008904&willow_GLEAN_10010595	chr10&chr8	0.311341	0.139564
willow_GLEAN_10008905&willow_GLEAN_10010594	chr10&chr8	0.305409	0.447436
willow_GLEAN_10008907&willow_GLEAN_10010593	chr10&chr8	0.272202	0.228229
willow_GLEAN_10008909&willow_GLEAN_10010591	chr10&chr8	0.285895	0.320616
willow_GLEAN_10008912&willow_GLEAN_10010589	chr10&chr8	0.233991	0.291805
willow_GLEAN_10013517&willow_GLEAN_10025170	chr10&chr8	0.341897	0.172508
willow_GLEAN_10013519&willow_GLEAN_10025168	chr10&chr8	0.367851	0.353643
willow_GLEAN_10013521&willow_GLEAN_10025167	chr10&chr8	0.258667	0.0101931
willow_GLEAN_10013523&willow_GLEAN_10025165	chr10&chr8	0.590777	0.173623
willow_GLEAN_10013528&willow_GLEAN_10025163	chr10&chr8	0.229774	0.149548
willow_GLEAN_10013529&willow_GLEAN_10025162	chr10&chr8	0.328883	0.0370103
willow_GLEAN_10013534&willow_GLEAN_10025159	chr10&chr8	0.399384	0.279234
willow_GLEAN_10013535&willow_GLEAN_10025157	chr10&chr8	0.254652	0.481445
willow_GLEAN_10013536&willow_GLEAN_10025156	chr10&chr8	0.336923	0.362079
willow_GLEAN_10013537&willow_GLEAN_10025155	chr10&chr8	0.316484	0.359079
willow_GLEAN_10013539&willow_GLEAN_10025149	chr10&chr8	0.255722	0.177335
willow_GLEAN_10013543&willow_GLEAN_10025145	chr10&chr8	0.319716	0.437632
willow_GLEAN_10013544&willow_GLEAN_10025144	chr10&chr8	0.246872	0.293961
willow_GLEAN_10013545&willow_GLEAN_10025142	chr10&chr8	0.32624	0.472195
willow_GLEAN_10013546&willow_GLEAN_10025141	chr10&chr8	0.228171	0.323311
willow_GLEAN_10013548&willow_GLEAN_10025139	chr10&chr8	0.598774	0.193932
willow_GLEAN_10013549&willow_GLEAN_10025134	chr10&chr8	0.275425	0.224296
willow_GLEAN_10013551&willow_GLEAN_10025133	chr10&chr8	0.485464	0.399376
willow_GLEAN_10013553&willow_GLEAN_10025132	chr10&chr8	0.203537	0.253767
willow_GLEAN_10013554&willow_GLEAN_10025131	chr10&chr8	0.295646	0.120047
willow_GLEAN_10013555&willow_GLEAN_10025130	chr10&chr8	0.215947	0.31673
willow_GLEAN_10013558&willow_GLEAN_10025127	chr10&chr8	0.316323	0.452184
willow_GLEAN_10013559&willow_GLEAN_10025126	chr10&chr8	0.268077	0.150302
willow_GLEAN_10013560&willow_GLEAN_10025125	chr10&chr8	0.265598	0.243939
willow_GLEAN_10013562&willow_GLEAN_10025123	chr10&chr8	0.379251	0.266036
willow_GLEAN_10013564&willow_GLEAN_10025122	chr10&chr8	0.221604	0.335833
willow_GLEAN_10013566&willow_GLEAN_10025121	chr10&chr8	0.249826	0.81287
willow_GLEAN_10013567&willow_GLEAN_10025120	chr10&chr8	0.32236	0.0798326
willow_GLEAN_10013568&willow_GLEAN_10025119	chr10&chr8	0.425919	0.556201
willow_GLEAN_10013570&willow_GLEAN_10025118	chr10&chr8	0.268696	0.721897
willow_GLEAN_10013573&willow_GLEAN_10025117	chr10&chr8	0.407077	0.160304
willow_GLEAN_10013577&willow_GLEAN_10025114	chr10&chr8	0.426091	0.376951
willow_GLEAN_10013580&willow_GLEAN_10025113	chr10&chr8	0.300212	0.170829
willow_GLEAN_10013581&willow_GLEAN_10025112	chr10&chr8	0.203683	0.326028
willow_GLEAN_10013582&willow_GLEAN_10025111	chr10&chr8	0.502477	0.242862
willow_GLEAN_10013583&willow_GLEAN_10025110	chr10&chr8	0.664175	0.403659
willow_GLEAN_10013584&willow_GLEAN_10025109	chr10&chr8	0.248751	0.0457852
willow_GLEAN_10013586&willow_GLEAN_10025108	chr10&chr8	0.302778	0.399294
willow_GLEAN_10013588&willow_GLEAN_10025107	chr10&chr8	0.27892	0.242174
willow_GLEAN_10013591&willow_GLEAN_10025102	chr10&chr8	0.407222	0.34951
willow_GLEAN_10013596&willow_GLEAN_10025101	chr10&chr8	0.260063	0.173003
willow_GLEAN_10013597&willow_GLEAN_10025096	chr10&chr8	0.341885	0.577104
willow_GLEAN_10013601&willow_GLEAN_10025092	chr10&chr8	0.366968	0.325802
willow_GLEAN_10013603&willow_GLEAN_10025090	chr10&chr8	0.465698	0.29646
willow_GLEAN_10013606&willow_GLEAN_10025086	chr10&chr8	0.482788	0.203418
willow_GLEAN_10013609&willow_GLEAN_10025084	chr10&chr8	0.315644	0.188713
willow_GLEAN_10013610&willow_GLEAN_10025083	chr10&chr8	0.357928	0.096391
willow_GLEAN_10013613&willow_GLEAN_10025081	chr10&chr8	0.301007	0.438597
willow_GLEAN_10013614&willow_GLEAN_10025077	chr10&chr8	0.25219	0.383396
willow_GLEAN_10013623&willow_GLEAN_10025071	chr10&chr8	0.335537	0.262153
willow_GLEAN_10013624&willow_GLEAN_10025070	chr10&chr8	0.234001	0.405848
willow_GLEAN_10013625&willow_GLEAN_10025069	chr10&chr8	0.37255	0.152544
willow_GLEAN_10013626&willow_GLEAN_10025068	chr10&chr8	0.239518	0.953488
willow_GLEAN_10013627&willow_GLEAN_10025067	chr10&chr8	0.357181	0.338378
willow_GLEAN_10013631&willow_GLEAN_10025065	chr10&chr8	0.259175	0.117505
willow_GLEAN_10013633&willow_GLEAN_10025058	chr10&chr8	0.266127	0.0820755
willow_GLEAN_10013635&willow_GLEAN_10025059	chr10&chr8	0.428217	0.145572
willow_GLEAN_10013638&willow_GLEAN_10025062	chr10&chr8	0.264986	0.519345
willow_GLEAN_10013639&willow_GLEAN_10025063	chr10&chr8	0.479129	0.618897
willow_GLEAN_10013640&willow_GLEAN_10025064	chr10&chr8	0.30683	0.243837
willow_GLEAN_10013642&willow_GLEAN_10025055	chr10&chr8	0.311494	0.0998227
willow_GLEAN_10013644&willow_GLEAN_10025053	chr10&chr8	0.302505	0.207584
willow_GLEAN_10013645&willow_GLEAN_10025052	chr10&chr8	0.295749	0.136993
willow_GLEAN_10013647&willow_GLEAN_10025050	chr10&chr8	0.522447	0.730163
willow_GLEAN_10013651&willow_GLEAN_10025049	chr10&chr8	0.4855	0.262071
willow_GLEAN_10013652&willow_GLEAN_10025048	chr10&chr8	0.307699	0.188981
willow_GLEAN_10013654&willow_GLEAN_10025047	chr10&chr8	0.309875	0.318732
willow_GLEAN_10013656&willow_GLEAN_10025046	chr10&chr8	0.493355	0.253555
willow_GLEAN_10013657&willow_GLEAN_10025045	chr10&chr8	0.52886	0.35593
willow_GLEAN_10013658&willow_GLEAN_10025044	chr10&chr8	0.269458	0.201111
willow_GLEAN_10013660&willow_GLEAN_10025042	chr10&chr8	0.33554	0.329412
willow_GLEAN_10013662&willow_GLEAN_10025040	chr10&chr8	0.240328	0.293757
willow_GLEAN_10013665&willow_GLEAN_10025038	chr10&chr8	0.55978	0.222837
willow_GLEAN_10013666&willow_GLEAN_10025037	chr10&chr8	0.227419	0.325411
willow_GLEAN_10013667&willow_GLEAN_10025036	chr10&chr8	0.575159	0.346353
willow_GLEAN_10013669&willow_GLEAN_10025035	chr10&chr8	0.276868	0.258958
willow_GLEAN_10013670&willow_GLEAN_10025034	chr10&chr8	0.411543	0.370862
willow_GLEAN_10013672&willow_GLEAN_10025032	chr10&chr8	0.475058	0.323821
willow_GLEAN_10013674&willow_GLEAN_10025030	chr10&chr8	0.372627	0.128413
willow_GLEAN_10013676&willow_GLEAN_10025029	chr10&chr8	0.375951	0.290735
willow_GLEAN_10013678&willow_GLEAN_10025028	chr10&chr8	0.270937	0.163067
willow_GLEAN_10013679&willow_GLEAN_10025027	chr10&chr8	0.2626	0.225141
willow_GLEAN_10013681&willow_GLEAN_10025025	chr10&chr8	0.352306	0.0706502
willow_GLEAN_10013682&willow_GLEAN_10025024	chr10&chr8	0.324684	0.287634
willow_GLEAN_10013683&willow_GLEAN_10025022	chr10&chr8	0.369641	0.221617
willow_GLEAN_10013684&willow_GLEAN_10025021	chr10&chr8	0.329521	0.225104
willow_GLEAN_10013689&willow_GLEAN_10025019	chr10&chr8	0.356538	0.182116
willow_GLEAN_10013690&willow_GLEAN_10025018	chr10&chr8	0.383097	0.262188
willow_GLEAN_10013691&willow_GLEAN_10025017	chr10&chr8	0.246921	0.243103
willow_GLEAN_10013692&willow_GLEAN_10025016	chr10&chr8	0.328229	0.492067
willow_GLEAN_10013693&willow_GLEAN_10025015	chr10&chr8	0.553693	0.152267
willow_GLEAN_10013695&willow_GLEAN_10025014	chr10&chr8	0.336922	0.303296
willow_GLEAN_10013696&willow_GLEAN_10025013	chr10&chr8	0.295148	0.127173
willow_GLEAN_10014163&willow_GLEAN_10015739	chr10&chr8	0.278913	0.157063
willow_GLEAN_10014165&willow_GLEAN_10015737	chr10&chr8	0.303159	0.360971
willow_GLEAN_10014170&willow_GLEAN_10015735	chr10&chr8	0.27049	0.37869
willow_GLEAN_10014171&willow_GLEAN_10015734	chr10&chr8	0.286635	0.0575674
willow_GLEAN_10014172&willow_GLEAN_10015733	chr10&chr8	0.404299	0.450877
willow_GLEAN_10014177&willow_GLEAN_10015732	chr10&chr8	0.245325	0.384264
willow_GLEAN_10014178&willow_GLEAN_10015731	chr10&chr8	0.410369	0.242232
willow_GLEAN_10014179&willow_GLEAN_10015729	chr10&chr8	0.386901	0.1186
willow_GLEAN_10014181&willow_GLEAN_10015728	chr10&chr8	0.34752	0.217932
willow_GLEAN_10014182&willow_GLEAN_10015727	chr10&chr8	0.313608	0.438428
willow_GLEAN_10014183&willow_GLEAN_10015726	chr10&chr8	0.385252	0.343087
willow_GLEAN_10014185&willow_GLEAN_10015724	chr10&chr8	0.272135	0.17068
willow_GLEAN_10014186&willow_GLEAN_10015723	chr10&chr8	0.258435	0.198253
willow_GLEAN_10014187&willow_GLEAN_10015721	chr10&chr8	0.361247	0.0740439
willow_GLEAN_10014188&willow_GLEAN_10015720	chr10&chr8	0.635732	0.0921133
willow_GLEAN_10014191&willow_GLEAN_10015718	chr10&chr8	0.425968	0.109387
willow_GLEAN_10014194&willow_GLEAN_10015716	chr10&chr8	0.449794	0.163254
willow_GLEAN_10014196&willow_GLEAN_10015715	chr10&chr8	0.329921	0.357245
willow_GLEAN_10014197&willow_GLEAN_10015714	chr10&chr8	0.237731	0.790197
willow_GLEAN_10014199&willow_GLEAN_10015712	chr10&chr8	0.330492	0.444063
willow_GLEAN_10019299&willow_GLEAN_10025011	chr10&chr8	0.492108	0.0935087
willow_GLEAN_10019300&willow_GLEAN_10025010	chr10&chr8	0.397011	0.221351
willow_GLEAN_10019304&willow_GLEAN_10025008	chr10&chr8	0.245424	0.128164
willow_GLEAN_10019306&willow_GLEAN_10025007	chr10&chr8	0.244681	0.393546
willow_GLEAN_10019307&willow_GLEAN_10025006	chr10&chr8	0.555355	0.634077
willow_GLEAN_10019309&willow_GLEAN_10025004	chr10&chr8	0.414332	0.188974
willow_GLEAN_10019312&willow_GLEAN_10025001	chr10&chr8	0.316945	0.399096
willow_GLEAN_10019313&willow_GLEAN_10024997	chr10&chr8	0.308216	0.239258
willow_GLEAN_10019314&willow_GLEAN_10024996	chr10&chr8	0.339759	0.251534
willow_GLEAN_10019316&willow_GLEAN_10024995	chr10&chr8	0.283708	0.290871
willow_GLEAN_10019317&willow_GLEAN_10024994	chr10&chr8	0.302221	0.252141
willow_GLEAN_10019319&willow_GLEAN_10024993	chr10&chr8	0.353287	0.197258
willow_GLEAN_10019323&willow_GLEAN_10024992	chr10&chr8	0.389563	0.49977
willow_GLEAN_10019328&willow_GLEAN_10024989	chr10&chr8	0.427031	0.297528
willow_GLEAN_10019333&willow_GLEAN_10024986	chr10&chr8	0.303559	0.30594
willow_GLEAN_10019334&willow_GLEAN_10024985	chr10&chr8	0.347756	0.188064
willow_GLEAN_10019335&willow_GLEAN_10024984	chr10&chr8	0.333503	0.226716
willow_GLEAN_10019338&willow_GLEAN_10024980	chr10&chr8	0.267194	0.177595
willow_GLEAN_10019339&willow_GLEAN_10024979	chr10&chr8	0.492368	0.31298
willow_GLEAN_10019340&willow_GLEAN_10024978	chr10&chr8	0.388298	0.25299
willow_GLEAN_10019343&willow_GLEAN_10024977	chr10&chr8	0.266064	0.118337
willow_GLEAN_10019345&willow_GLEAN_10024976	chr10&chr8	0.432849	0.254591
willow_GLEAN_10019347&willow_GLEAN_10024973	chr10&chr8	0.406805	0.377252
willow_GLEAN_10019348&willow_GLEAN_10024972	chr10&chr8	0.291157	0.559954
willow_GLEAN_10019349&willow_GLEAN_10024970	chr10&chr8	0.288198	0.33977
willow_GLEAN_10019352&willow_GLEAN_10024969	chr10&chr8	0.263458	0.291171
willow_GLEAN_10019353&willow_GLEAN_10024968	chr10&chr8	0.578332	0.0939431
willow_GLEAN_10019354&willow_GLEAN_10024966	chr10&chr8	0.353185	0.235608
willow_GLEAN_10019356&willow_GLEAN_10024962	chr10&chr8	0.504134	0.413098
willow_GLEAN_10019357&willow_GLEAN_10024961	chr10&chr8	0.318521	0.072204
willow_GLEAN_10019360&willow_GLEAN_10024956	chr10&chr8	0.407659	0.165346
willow_GLEAN_10019361&willow_GLEAN_10024954	chr10&chr8	0.268996	0.305457
willow_GLEAN_10019362&willow_GLEAN_10024953	chr10&chr8	0.282735	0.227184
willow_GLEAN_10019363&willow_GLEAN_10024952	chr10&chr8	0.381409	0.398957
willow_GLEAN_10019364&willow_GLEAN_10024951	chr10&chr8	0.370351	0.17615
willow_GLEAN_10019366&willow_GLEAN_10024950	chr10&chr8	0.335426	0.157958
willow_GLEAN_10019368&willow_GLEAN_10024949	chr10&chr8	0.294607	0.293776
willow_GLEAN_10019369&willow_GLEAN_10024948	chr10&chr8	0.173244	0.417112
willow_GLEAN_10019370&willow_GLEAN_10024947	chr10&chr8	0.408023	0.179866
willow_GLEAN_10019372&willow_GLEAN_10024946	chr10&chr8	0.29527	0.26036
willow_GLEAN_10019376&willow_GLEAN_10024943	chr10&chr8	0.186684	0.226252
willow_GLEAN_10019378&willow_GLEAN_10024940	chr10&chr8	0.473221	0.132903
willow_GLEAN_10019380&willow_GLEAN_10024939	chr10&chr8	0.61212	0.249069
willow_GLEAN_10019382&willow_GLEAN_10024937	chr10&chr8	0.379739	0.253303
willow_GLEAN_10019383&willow_GLEAN_10024936	chr10&chr8	0.389288	0.285471
willow_GLEAN_10019384&willow_GLEAN_10024933	chr10&chr8	0.338328	0.129446
willow_GLEAN_10019387&willow_GLEAN_10024930	chr10&chr8	0.300706	0.148895
willow_GLEAN_10019390&willow_GLEAN_10024929	chr10&chr8	0.436683	0.204293
willow_GLEAN_10019396&willow_GLEAN_10024925	chr10&chr8	0.333503	0.847919
willow_GLEAN_10019398&willow_GLEAN_10024924	chr10&chr8	0.297369	0.235629
willow_GLEAN_10019399&willow_GLEAN_10024921	chr10&chr8	0.240695	0.220457
willow_GLEAN_10019400&willow_GLEAN_10024920	chr10&chr8	0.190594	0.320609
willow_GLEAN_10019401&willow_GLEAN_10024919	chr10&chr8	0.363873	0.30628
willow_GLEAN_10019402&willow_GLEAN_10024918	chr10&chr8	0.346181	0.164357
willow_GLEAN_10019403&willow_GLEAN_10024917	chr10&chr8	0.413655	0.299755
willow_GLEAN_10019408&willow_GLEAN_10024913	chr10&chr8	0.316568	0.116488
willow_GLEAN_10019409&willow_GLEAN_10024911	chr10&chr8	0.251702	0.103896
willow_GLEAN_10019410&willow_GLEAN_10024910	chr10&chr8	0.313405	0.200092
willow_GLEAN_10019411&willow_GLEAN_10024909	chr10&chr8	0.354767	0.135947
willow_GLEAN_10019413&willow_GLEAN_10024908	chr10&chr8	0.245676	0.314753
willow_GLEAN_10019414&willow_GLEAN_10024907	chr10&chr8	0.41091	0.554551
willow_GLEAN_10019415&willow_GLEAN_10024906	chr10&chr8	0.456882	0.186601
willow_GLEAN_10019417&willow_GLEAN_10024904	chr10&chr8	0.411856	0.176345
willow_GLEAN_10019418&willow_GLEAN_10024903	chr10&chr8	0.574699	0.281739
willow_GLEAN_10019419&willow_GLEAN_10024900	chr10&chr8	0.340789	0.197789
willow_GLEAN_10019420&willow_GLEAN_10024898	chr10&chr8	0.313622	0.463239
willow_GLEAN_10019421&willow_GLEAN_10024897	chr10&chr8	0.398664	0.39143
willow_GLEAN_10019425&willow_GLEAN_10024895	chr10&chr8	0.333034	0.186888
willow_GLEAN_10019426&willow_GLEAN_10024894	chr10&chr8	0.309995	0.347133
willow_GLEAN_10019427&willow_GLEAN_10024893	chr10&chr8	0.374458	0.171695
willow_GLEAN_10019429&willow_GLEAN_10024892	chr10&chr8	0.342384	0.163019
willow_GLEAN_10019430&willow_GLEAN_10024891	chr10&chr8	0.3925	0.303773
willow_GLEAN_10019431&willow_GLEAN_10024890	chr10&chr8	0.445351	0.313215
willow_GLEAN_10019433&willow_GLEAN_10024889	chr10&chr8	0.350928	0.267798
willow_GLEAN_10019436&willow_GLEAN_10024888	chr10&chr8	0.293508	0.181511
willow_GLEAN_10019440&willow_GLEAN_10024886	chr10&chr8	0.389218	0.290839
willow_GLEAN_10019441&willow_GLEAN_10024885	chr10&chr8	0.269004	0.217232
willow_GLEAN_10019443&willow_GLEAN_10024883	chr10&chr8	0.270354	0.161395
willow_GLEAN_10019444&willow_GLEAN_10024882	chr10&chr8	0.280566	0.15464
willow_GLEAN_10019445&willow_GLEAN_10024881	chr10&chr8	0.653498	0.278055
willow_GLEAN_10019448&willow_GLEAN_10024880	chr10&chr8	0.559072	0.235071
willow_GLEAN_10019449&willow_GLEAN_10024879	chr10&chr8	0.376856	0.425184
willow_GLEAN_10019450&willow_GLEAN_10024878	chr10&chr8	0.443607	0.275708
willow_GLEAN_10019451&willow_GLEAN_10024877	chr10&chr8	0.485809	0.333373
willow_GLEAN_10019452&willow_GLEAN_10024876	chr10&chr8	0.407562	0.34471
willow_GLEAN_10019456&willow_GLEAN_10024874	chr10&chr8	0.62841	0.28992
willow_GLEAN_10019460&willow_GLEAN_10024873	chr10&chr8	0.277573	0.252722
willow_GLEAN_10019461&willow_GLEAN_10024872	chr10&chr8	0.395573	0.150115
willow_GLEAN_10019462&willow_GLEAN_10024871	chr10&chr8	0.410982	0.210366
willow_GLEAN_10019463&willow_GLEAN_10024870	chr10&chr8	0.411617	0.235182
willow_GLEAN_10019466&willow_GLEAN_10024869	chr10&chr8	0.345311	0.31197
willow_GLEAN_10019469&willow_GLEAN_10024867	chr10&chr8	0.290286	0.0865171
willow_GLEAN_10019471&willow_GLEAN_10024865	chr10&chr8	0.363277	0.346708
willow_GLEAN_10019472&willow_GLEAN_10024864	chr10&chr8	0.348173	0.172293
willow_GLEAN_10019473&willow_GLEAN_10024863	chr10&chr8	0.419754	0.286987
willow_GLEAN_10019475&willow_GLEAN_10024862	chr10&chr8	0.485586	0.256783
willow_GLEAN_10019477&willow_GLEAN_10024861	chr10&chr8	0.268693	0.515778
willow_GLEAN_10019478&willow_GLEAN_10024860	chr10&chr8	0.33887	0.237473
willow_GLEAN_10019480&willow_GLEAN_10024859	chr10&chr8	0.319798	0.189126
willow_GLEAN_10019482&willow_GLEAN_10024858	chr10&chr8	0.495438	0.0968147
willow_GLEAN_10019483&willow_GLEAN_10024857	chr10&chr8	0.280381	0.170033
willow_GLEAN_10019484&willow_GLEAN_10024855	chr10&chr8	0.447308	0.264884
willow_GLEAN_10019487&willow_GLEAN_10024851	chr10&chr8	0.479111	0.443914
willow_GLEAN_10019491&willow_GLEAN_10024850	chr10&chr8	0.38588	0.330819
willow_GLEAN_10019495&willow_GLEAN_10024847	chr10&chr8	0.236079	0.480897
willow_GLEAN_10019496&willow_GLEAN_10024846	chr10&chr8	0.408301	0.224924
willow_GLEAN_10019499&willow_GLEAN_10024845	chr10&chr8	0.301153	0.117005
willow_GLEAN_10019504&willow_GLEAN_10024841	chr10&chr8	0.255817	0.0883051
willow_GLEAN_10019508&willow_GLEAN_10024840	chr10&chr8	0.288208	0.247923
willow_GLEAN_10019510&willow_GLEAN_10024838	chr10&chr8	0.293203	0.236199
willow_GLEAN_10019515&willow_GLEAN_10024833	chr10&chr8	0.344302	0.0301424
willow_GLEAN_10019516&willow_GLEAN_10024832	chr10&chr8	0.372594	0.203582
willow_GLEAN_10019517&willow_GLEAN_10024831	chr10&chr8	0.248034	0.138457
willow_GLEAN_10019521&willow_GLEAN_10024828	chr10&chr8	0.436391	0.284578
willow_GLEAN_10019522&willow_GLEAN_10024826	chr10&chr8	0.540045	0.45918
willow_GLEAN_10019525&willow_GLEAN_10024819	chr10&chr8	0.399522	0.0858332
willow_GLEAN_10019527&willow_GLEAN_10024820	chr10&chr8	0.289927	0.108384
willow_GLEAN_10019529&willow_GLEAN_10024822	chr10&chr8	0.58493	0.252717
willow_GLEAN_10019529&willow_GLEAN_10024822	chr10&chr8	0.58493	0.252717
willow_GLEAN_10019533&willow_GLEAN_10024823	chr10&chr8	0.300732	0.227053
willow_GLEAN_10019534&willow_GLEAN_10024824	chr10&chr8	0.358521	0.157948
willow_GLEAN_10019535&willow_GLEAN_10024825	chr10&chr8	0.339479	0.319458
willow_GLEAN_10019537&willow_GLEAN_10024817	chr10&chr8	0.413667	0.302738
willow_GLEAN_10019538&willow_GLEAN_10024816	chr10&chr8	0.53085	0.23207
willow_GLEAN_10019539&willow_GLEAN_10024815	chr10&chr8	0.311285	0.582883
willow_GLEAN_10019540&willow_GLEAN_10024814	chr10&chr8	0.377463	0.278781
willow_GLEAN_10019543&willow_GLEAN_10024813	chr10&chr8	0.31366	0.124892
willow_GLEAN_10019544&willow_GLEAN_10024812	chr10&chr8	0.454638	0.26111
willow_GLEAN_10019545&willow_GLEAN_10024811	chr10&chr8	0.407229	0.0703071
willow_GLEAN_10019546&willow_GLEAN_10024810	chr10&chr8	0.363156	0.342433
willow_GLEAN_10019548&willow_GLEAN_10024808	chr10&chr8	0.35992	0.169926
willow_GLEAN_10019549&willow_GLEAN_10024807	chr10&chr8	0.27452	0.456313
willow_GLEAN_10019550&willow_GLEAN_10024806	chr10&chr8	0.223116	0.382862
willow_GLEAN_10019554&willow_GLEAN_10024805	chr10&chr8	0.245499	0.281164
willow_GLEAN_10019555&willow_GLEAN_10024804	chr10&chr8	0.392014	0.146978
willow_GLEAN_10019557&willow_GLEAN_10024802	chr10&chr8	0.336561	0.205352
willow_GLEAN_10019558&willow_GLEAN_10024800	chr10&chr8	0.310858	0.507064
willow_GLEAN_10019559&willow_GLEAN_10024798	chr10&chr8	0.342908	0.227342
willow_GLEAN_10019560&willow_GLEAN_10024797	chr10&chr8	0.247079	0.401483
willow_GLEAN_10019562&willow_GLEAN_10024796	chr10&chr8	0.323184	0.275843
willow_GLEAN_10019563&willow_GLEAN_10024795	chr10&chr8	0.182541	0.183179
willow_GLEAN_10019564&willow_GLEAN_10024793	chr10&chr8	0.233812	0.298601
willow_GLEAN_10019565&willow_GLEAN_10024792	chr10&chr8	0.239635	0.331225
willow_GLEAN_10019566&willow_GLEAN_10024791	chr10&chr8	0.240346	0.14027
willow_GLEAN_10019567&willow_GLEAN_10024789	chr10&chr8	0.252392	0.571252
willow_GLEAN_10019568&willow_GLEAN_10024788	chr10&chr8	0.464765	0.277617
willow_GLEAN_10019569&willow_GLEAN_10024787	chr10&chr8	0.330211	0.157342
willow_GLEAN_10019570&willow_GLEAN_10024786	chr10&chr8	0.317263	0.209322
willow_GLEAN_10019571&willow_GLEAN_10024785	chr10&chr8	0.261485	0.186639
willow_GLEAN_10019572&willow_GLEAN_10024784	chr10&chr8	0.59109	0.247234
willow_GLEAN_10019573&willow_GLEAN_10024781	chr10&chr8	0.267958	0.215782
willow_GLEAN_10019574&willow_GLEAN_10024780	chr10&chr8	0.376726	0.329246
willow_GLEAN_10019575&willow_GLEAN_10024779	chr10&chr8	0.26689	0.286985
willow_GLEAN_10019576&willow_GLEAN_10024778	chr10&chr8	0.398976	0.379406
willow_GLEAN_10019581&willow_GLEAN_10024776	chr10&chr8	0.351093	0.554972
willow_GLEAN_10019582&willow_GLEAN_10024775	chr10&chr8	0.358253	0
willow_GLEAN_10019583&willow_GLEAN_10024773	chr10&chr8	0.412563	0.191749
willow_GLEAN_10019586&willow_GLEAN_10024772	chr10&chr8	0.56893	0.105588
willow_GLEAN_10019587&willow_GLEAN_10024771	chr10&chr8	0.288914	0.161498
willow_GLEAN_10019588&willow_GLEAN_10024770	chr10&chr8	0.283412	0.281395
willow_GLEAN_10019593&willow_GLEAN_10024761	chr10&chr8	0.543738	0.0416541
willow_GLEAN_10019596&willow_GLEAN_10024759	chr10&chr8	0.344281	0.310594
willow_GLEAN_10019598&willow_GLEAN_10024758	chr10&chr8	0.281406	0.249622
willow_GLEAN_10019600&willow_GLEAN_10024756	chr10&chr8	0.353307	0.371995
willow_GLEAN_10019602&willow_GLEAN_10024754	chr10&chr8	0.533892	0.0800612
willow_GLEAN_10019606&willow_GLEAN_10024751	chr10&chr8	0.289901	0.248914
willow_GLEAN_10019607&willow_GLEAN_10024750	chr10&chr8	0.268564	0.404595
willow_GLEAN_10019608&willow_GLEAN_10024749	chr10&chr8	0.302874	0.111096
willow_GLEAN_10019615&willow_GLEAN_10024748	chr10&chr8	0.331075	0.16864
willow_GLEAN_10019616&willow_GLEAN_10024747	chr10&chr8	0.482116	0.129649
willow_GLEAN_10019618&willow_GLEAN_10024745	chr10&chr8	0.311732	0.107797
willow_GLEAN_10019620&willow_GLEAN_10024741	chr10&chr8	0.565277	0.135193
willow_GLEAN_10019621&willow_GLEAN_10024740	chr10&chr8	0.555712	0.408938
willow_GLEAN_10019622&willow_GLEAN_10024739	chr10&chr8	0.42681	0.116457
willow_GLEAN_10019623&willow_GLEAN_10024738	chr10&chr8	0.233403	0.123909
willow_GLEAN_10019624&willow_GLEAN_10024736	chr10&chr8	0.314048	0.316883
willow_GLEAN_10019625&willow_GLEAN_10024735	chr10&chr8	0.385835	0.170589
willow_GLEAN_10019627&willow_GLEAN_10024734	chr10&chr8	0.348132	0.149897
willow_GLEAN_10019628&willow_GLEAN_10024733	chr10&chr8	0.439035	0.152695
willow_GLEAN_10019629&willow_GLEAN_10024731	chr10&chr8	0.331615	0.200796
willow_GLEAN_10019630&willow_GLEAN_10024730	chr10&chr8	0.308595	0.269371
willow_GLEAN_10019632&willow_GLEAN_10024729	chr10&chr8	0.256283	0.194483
willow_GLEAN_10019633&willow_GLEAN_10024728	chr10&chr8	0.422667	0.340691
willow_GLEAN_10019634&willow_GLEAN_10024727	chr10&chr8	0.489332	0.0976426
willow_GLEAN_10019635&willow_GLEAN_10024726	chr10&chr8	0.378037	0.232218
willow_GLEAN_10019637&willow_GLEAN_10024721	chr10&chr8	0.291257	0.405052
willow_GLEAN_10019639&willow_GLEAN_10024714	chr10&chr8	0.39657	0.509742
willow_GLEAN_10019641&willow_GLEAN_10024709	chr10&chr8	0.276479	0.301709
willow_GLEAN_10019642&willow_GLEAN_10024707	chr10&chr8	0.37165	0.487397
willow_GLEAN_10019643&willow_GLEAN_10024706	chr10&chr8	0.376904	0.0630827
willow_GLEAN_10019644&willow_GLEAN_10024705	chr10&chr8	0.347968	0.192491
willow_GLEAN_10019645&willow_GLEAN_10024704	chr10&chr8	0.281096	0.208042
willow_GLEAN_10019648&willow_GLEAN_10024702	chr10&chr8	0.285307	0.287455
willow_GLEAN_10019649&willow_GLEAN_10024701	chr10&chr8	0.397459	0.208911
willow_GLEAN_10019650&willow_GLEAN_10024700	chr10&chr8	0.304675	0.60079
willow_GLEAN_10019652&willow_GLEAN_10024698	chr10&chr8	0.202238	0.283695
willow_GLEAN_10021131&willow_GLEAN_10025174	chr10&chr8	0.307809	0.162611
willow_GLEAN_10021132&willow_GLEAN_10025176	chr10&chr8	0.371414	0.177968
willow_GLEAN_10021133&willow_GLEAN_10025177	chr10&chr8	0.27559	0.289639
willow_GLEAN_10005039&willow_GLEAN_10017507	chr11&chr1	0.653009	0.401255
willow_GLEAN_10005040&willow_GLEAN_10017508	chr11&chr1	0.251788	0.232929
willow_GLEAN_10005042&willow_GLEAN_10017509	chr11&chr1	0.233263	0.340312
willow_GLEAN_10005044&willow_GLEAN_10017514	chr11&chr1	0.464597	0.161659
willow_GLEAN_10005047&willow_GLEAN_10017518	chr11&chr1	0.419353	0.139515
willow_GLEAN_10005049&willow_GLEAN_10017519	chr11&chr1	0.356321	0.091393
willow_GLEAN_10005050&willow_GLEAN_10017521	chr11&chr1	0.303591	0.2956
willow_GLEAN_10005056&willow_GLEAN_10017524	chr11&chr1	0.5269	0.38308
willow_GLEAN_10005059&willow_GLEAN_10017525	chr11&chr1	0.293494	0.502019
willow_GLEAN_10005633&willow_GLEAN_10007805	chr11&chr1	0.384979	0.221945
willow_GLEAN_10005634&willow_GLEAN_10007803	chr11&chr1	0.357474	0.24607
willow_GLEAN_10005635&willow_GLEAN_10007802	chr11&chr1	0.556085	0.468432
willow_GLEAN_10005636&willow_GLEAN_10007801	chr11&chr1	0.304086	0.320579
willow_GLEAN_10005637&willow_GLEAN_10007800	chr11&chr1	0.491725	0.459345
willow_GLEAN_10005638&willow_GLEAN_10007797	chr11&chr1	0.461205	0.536233
willow_GLEAN_10005640&willow_GLEAN_10007796	chr11&chr1	0.290816	0.367402
willow_GLEAN_10005641&willow_GLEAN_10007795	chr11&chr1	0.254077	0.121455
willow_GLEAN_10006067&willow_GLEAN_10016996	chr11&chr1	0.539325	0.606659
willow_GLEAN_10006068&willow_GLEAN_10016997	chr11&chr1	0.433649	0.22887
willow_GLEAN_10006069&willow_GLEAN_10016998	chr11&chr1	0.292146	0.286025
willow_GLEAN_10006072&willow_GLEAN_10016999	chr11&chr1	0.447689	0.559172
willow_GLEAN_10006078&willow_GLEAN_10017001	chr11&chr1	0.324416	0.109953
willow_GLEAN_10006082&willow_GLEAN_10017006	chr11&chr1	0.397342	0.178768
willow_GLEAN_10006087&willow_GLEAN_10017012	chr11&chr1	0.665638	0.394395
willow_GLEAN_10006884&willow_GLEAN_10017635	chr11&chr1	0.567092	0.227182
willow_GLEAN_10006886&willow_GLEAN_10017640	chr11&chr1	0.64631	0.249147
willow_GLEAN_10006890&willow_GLEAN_10017643	chr11&chr1	0.607086	0.0904763
willow_GLEAN_10006892&willow_GLEAN_10017648	chr11&chr1	0.248036	0.128922
willow_GLEAN_10006893&willow_GLEAN_10017649	chr11&chr1	0.291919	0.315324
willow_GLEAN_10006894&willow_GLEAN_10017653	chr11&chr1	0.39159	0.102459
willow_GLEAN_10006896&willow_GLEAN_10017654	chr11&chr1	0.548468	0.131492
willow_GLEAN_10006897&willow_GLEAN_10017655	chr11&chr1	0.254026	0.689057
willow_GLEAN_10006898&willow_GLEAN_10017656	chr11&chr1	0.425052	0.239925
willow_GLEAN_10006899&willow_GLEAN_10017657	chr11&chr1	0.394434	0.350973
willow_GLEAN_10006900&willow_GLEAN_10017658	chr11&chr1	0.257871	0.903716
willow_GLEAN_10006903&willow_GLEAN_10017660	chr11&chr1	0.288337	0.336449
willow_GLEAN_10006904&willow_GLEAN_10017661	chr11&chr1	0.331155	0.160228
willow_GLEAN_10006905&willow_GLEAN_10017664	chr11&chr1	0.363863	0.106724
willow_GLEAN_10006906&willow_GLEAN_10017665	chr11&chr1	0.473048	0.0292439
willow_GLEAN_10006907&willow_GLEAN_10017666	chr11&chr1	0.297171	0.599235
willow_GLEAN_10006908&willow_GLEAN_10017669	chr11&chr1	0.295755	0.37271
willow_GLEAN_10006909&willow_GLEAN_10017670	chr11&chr1	0.668796	0.172228
willow_GLEAN_10006910&willow_GLEAN_10017671	chr11&chr1	0.324788	0.147692
willow_GLEAN_10006911&willow_GLEAN_10017673	chr11&chr1	0.220776	0.308457
willow_GLEAN_10006915&willow_GLEAN_10017677	chr11&chr1	0.341977	0.687686
willow_GLEAN_10007075&willow_GLEAN_10017565	chr11&chr1	0.545407	0.265951
willow_GLEAN_10007078&willow_GLEAN_10017568	chr11&chr1	0.25	0.225263
willow_GLEAN_10007079&willow_GLEAN_10017570	chr11&chr1	0.305622	0.225732
willow_GLEAN_10007080&willow_GLEAN_10017571	chr11&chr1	0.518048	0.102891
willow_GLEAN_10007081&willow_GLEAN_10017572	chr11&chr1	0.246254	0.153525
willow_GLEAN_10007082&willow_GLEAN_10017576	chr11&chr1	0.270537	0.409861
willow_GLEAN_10007085&willow_GLEAN_10017577	chr11&chr1	0.278438	0.416368
willow_GLEAN_10007086&willow_GLEAN_10017578	chr11&chr1	0.579317	0.187918
willow_GLEAN_10007088&willow_GLEAN_10017580	chr11&chr1	0.343066	0.208399
willow_GLEAN_10007089&willow_GLEAN_10017581	chr11&chr1	0.507414	0.185642
willow_GLEAN_10007090&willow_GLEAN_10017583	chr11&chr1	0.40298	0.21708
willow_GLEAN_10007091&willow_GLEAN_10017584	chr11&chr1	0.492274	0.2126
willow_GLEAN_10007092&willow_GLEAN_10017585	chr11&chr1	0.377405	0.240105
willow_GLEAN_10007094&willow_GLEAN_10017587	chr11&chr1	0.357529	0.413495
willow_GLEAN_10007098&willow_GLEAN_10017589	chr11&chr1	0.353814	0.114728
willow_GLEAN_10007101&willow_GLEAN_10017598	chr11&chr1	0.255628	0.212365
willow_GLEAN_10007110&willow_GLEAN_10017607	chr11&chr1	0.34726	0.430594
willow_GLEAN_10007111&willow_GLEAN_10017611	chr11&chr1	0.454453	0.423297
willow_GLEAN_10007112&willow_GLEAN_10017614	chr11&chr1	0.354813	0.280034
willow_GLEAN_10007116&willow_GLEAN_10017621	chr11&chr1	0.55729	0.302117
willow_GLEAN_10007117&willow_GLEAN_10017622	chr11&chr1	0.328817	0.301539
willow_GLEAN_10007120&willow_GLEAN_10017626	chr11&chr1	0.411186	0.322559
willow_GLEAN_10007453&willow_GLEAN_10017527	chr11&chr1	0.517262	0.165802
willow_GLEAN_10007455&willow_GLEAN_10017533	chr11&chr1	0.61396	0.242698
willow_GLEAN_10007459&willow_GLEAN_10017535	chr11&chr1	0.324838	0.233287
willow_GLEAN_10007463&willow_GLEAN_10017537	chr11&chr1	0.409622	0.121967
willow_GLEAN_10007464&willow_GLEAN_10017538	chr11&chr1	0.398416	0.228433
willow_GLEAN_10007465&willow_GLEAN_10017539	chr11&chr1	0.31897	0.249608
willow_GLEAN_10007471&willow_GLEAN_10017544	chr11&chr1	0.285801	0.214731
willow_GLEAN_10007472&willow_GLEAN_10017545	chr11&chr1	0.303535	0.172485
willow_GLEAN_10007477&willow_GLEAN_10017550	chr11&chr1	0.357655	0.332019
willow_GLEAN_10007484&willow_GLEAN_10017557	chr11&chr1	0.423755	0.104782
willow_GLEAN_10007485&willow_GLEAN_10017559	chr11&chr1	0.625431	0.176328
willow_GLEAN_10007489&willow_GLEAN_10017563	chr11&chr1	0.509108	0.472301
willow_GLEAN_10007490&willow_GLEAN_10017564	chr11&chr1	0.719014	0.792686
willow_GLEAN_10007610&willow_GLEAN_10007866	chr11&chr1	0.615641	0.170872
willow_GLEAN_10007613&willow_GLEAN_10007861	chr11&chr1	0.22449	0.153783
willow_GLEAN_10007614&willow_GLEAN_10007860	chr11&chr1	0.353406	0.337281
willow_GLEAN_10007618&willow_GLEAN_10007859	chr11&chr1	0.359346	0.234682
willow_GLEAN_10007619&willow_GLEAN_10007858	chr11&chr1	0.274463	0.254062
willow_GLEAN_10007620&willow_GLEAN_10007856	chr11&chr1	0.275079	0.119512
willow_GLEAN_10007623&willow_GLEAN_10007853	chr11&chr1	0.304258	0.13385
willow_GLEAN_10007625&willow_GLEAN_10007848	chr11&chr1	0.547795	0.224961
willow_GLEAN_10008610&willow_GLEAN_10017698	chr11&chr1	0.27562	0.298656
willow_GLEAN_10008611&willow_GLEAN_10017697	chr11&chr1	0.255434	0.285801
willow_GLEAN_10008612&willow_GLEAN_10017696	chr11&chr1	0.356081	0.441796
willow_GLEAN_10008615&willow_GLEAN_10017693	chr11&chr1	0.433111	0.24221
willow_GLEAN_10008616&willow_GLEAN_10017691	chr11&chr1	0.378516	0.0802737
willow_GLEAN_10008617&willow_GLEAN_10017690	chr11&chr1	0.323836	0.136918
willow_GLEAN_10008619&willow_GLEAN_10017688	chr11&chr1	0.47117	0.486754
willow_GLEAN_10008621&willow_GLEAN_10017687	chr11&chr1	0.309317	0.123668
willow_GLEAN_10008622&willow_GLEAN_10017686	chr11&chr1	0.407267	0.636158
willow_GLEAN_10008623&willow_GLEAN_10017685	chr11&chr1	0.323769	0.336181
willow_GLEAN_10008625&willow_GLEAN_10017681	chr11&chr1	0.204551	0.477702
willow_GLEAN_10008913&willow_GLEAN_10017505	chr11&chr1	0.335952	0.187433
willow_GLEAN_10008916&willow_GLEAN_10017504	chr11&chr1	0.297824	0.0969123
willow_GLEAN_10008922&willow_GLEAN_10017496	chr11&chr1	0.326533	0.110341
willow_GLEAN_10008925&willow_GLEAN_10017493	chr11&chr1	0.345883	0.605428
willow_GLEAN_10008927&willow_GLEAN_10017491	chr11&chr1	0.26017	0.265551
willow_GLEAN_10008935&willow_GLEAN_10017489	chr11&chr1	0.210659	0.164291
willow_GLEAN_10011182&willow_GLEAN_10017171	chr11&chr1	0.238749	0.224865
willow_GLEAN_10011185&willow_GLEAN_10017169	chr11&chr1	0.323684	0.438983
willow_GLEAN_10011186&willow_GLEAN_10017161	chr11&chr1	0.26969	0.384563
willow_GLEAN_10011187&willow_GLEAN_10017159	chr11&chr1	0.346358	0.175324
willow_GLEAN_10011189&willow_GLEAN_10017150	chr11&chr1	0.262891	0.233267
willow_GLEAN_10011190&willow_GLEAN_10017130	chr11&chr1	0.280217	0.369328
willow_GLEAN_10011197&willow_GLEAN_10017117	chr11&chr1	0.388107	0.180609
willow_GLEAN_10011200&willow_GLEAN_10017089	chr11&chr1	0.324165	0.304367
willow_GLEAN_10011202&willow_GLEAN_10017085	chr11&chr1	0.388423	0.240163
willow_GLEAN_10011205&willow_GLEAN_10017032	chr11&chr1	0.279087	0.397686
willow_GLEAN_10011207&willow_GLEAN_10017042	chr11&chr1	0.411451	0.459835
willow_GLEAN_10011208&willow_GLEAN_10017045	chr11&chr1	0.508317	0.432524
willow_GLEAN_10011210&willow_GLEAN_10017052	chr11&chr1	0.44734	0.283422
willow_GLEAN_10011212&willow_GLEAN_10017056	chr11&chr1	0.236258	0.455446
willow_GLEAN_10011215&willow_GLEAN_10017070	chr11&chr1	0.345392	0.22958
willow_GLEAN_10011216&willow_GLEAN_10017071	chr11&chr1	0.296477	0.248358
willow_GLEAN_10011217&willow_GLEAN_10017073	chr11&chr1	0.412258	0.333181
willow_GLEAN_10011225&willow_GLEAN_10017077	chr11&chr1	0.374844	0.179099
willow_GLEAN_10011227&willow_GLEAN_10017080	chr11&chr1	0.250568	0.15111
willow_GLEAN_10011228&willow_GLEAN_10017081	chr11&chr1	0.199002	0.405528
willow_GLEAN_10003893&willow_GLEAN_10012255	chr11&chr15	0.30658	0.203444
willow_GLEAN_10003895&willow_GLEAN_10012259	chr11&chr15	0.488083	0.238768
willow_GLEAN_10003898&willow_GLEAN_10012270	chr11&chr15	0.294703	0.126325
willow_GLEAN_10003899&willow_GLEAN_10012272	chr11&chr15	0.373825	0.189614
willow_GLEAN_10003904&willow_GLEAN_10012283	chr11&chr15	0.319524	0.428047
willow_GLEAN_10003905&willow_GLEAN_10012285	chr11&chr15	0.512848	0.301056
willow_GLEAN_10003906&willow_GLEAN_10012287	chr11&chr15	0.211242	0.421584
willow_GLEAN_10003909&willow_GLEAN_10012290	chr11&chr15	0.593946	0.161036
willow_GLEAN_10003910&willow_GLEAN_10012291	chr11&chr15	0.270147	0.207688
willow_GLEAN_10003911&willow_GLEAN_10012296	chr11&chr15	0.319929	0.168681
willow_GLEAN_10003912&willow_GLEAN_10012297	chr11&chr15	0.432858	0.210065
willow_GLEAN_10003914&willow_GLEAN_10012298	chr11&chr15	0.365145	0.207588
willow_GLEAN_10003916&willow_GLEAN_10012299	chr11&chr15	0.278001	0.226309
willow_GLEAN_10003918&willow_GLEAN_10012301	chr11&chr15	0.524487	0.0197893
willow_GLEAN_10003919&willow_GLEAN_10012302	chr11&chr15	0.226398	0.401829
willow_GLEAN_10002604&willow_GLEAN_10010050	chr11&chr4	0.692973	0.283072
willow_GLEAN_10004446&willow_GLEAN_10017459	chr11&chr4	0.434417	0.362335
willow_GLEAN_10004448&willow_GLEAN_10017460	chr11&chr4	0.312281	0.237453
willow_GLEAN_10004449&willow_GLEAN_10017462	chr11&chr4	0.364171	0.108441
willow_GLEAN_10004450&willow_GLEAN_10017463	chr11&chr4	0.337289	0.225152
willow_GLEAN_10004452&willow_GLEAN_10017465	chr11&chr4	0.574131	0.329397
willow_GLEAN_10004456&willow_GLEAN_10017466	chr11&chr4	0.250539	0.568532
willow_GLEAN_10004457&willow_GLEAN_10017467	chr11&chr4	0.328552	0.417593
willow_GLEAN_10004462&willow_GLEAN_10017472	chr11&chr4	0.420885	0.224555
willow_GLEAN_10004463&willow_GLEAN_10017473	chr11&chr4	0.362203	0.183303
willow_GLEAN_10004466&willow_GLEAN_10017474	chr11&chr4	0.359613	0.257244
willow_GLEAN_10004467&willow_GLEAN_10017476	chr11&chr4	0.343957	0.282187
willow_GLEAN_10004477&willow_GLEAN_10017479	chr11&chr4	0.457202	0.197185
willow_GLEAN_10004478&willow_GLEAN_10017480	chr11&chr4	0.365483	0.320283
willow_GLEAN_10004747&willow_GLEAN_10010043	chr11&chr4	0.408576	0.469055
willow_GLEAN_10004748&willow_GLEAN_10010042	chr11&chr4	0.581321	0.558956
willow_GLEAN_10004749&willow_GLEAN_10010041	chr11&chr4	0.519203	0.221677
willow_GLEAN_10004750&willow_GLEAN_10010034	chr11&chr4	0.534537	0.340169
willow_GLEAN_10004758&willow_GLEAN_10010031	chr11&chr4	0.647231	0.338849
willow_GLEAN_10004759&willow_GLEAN_10010030	chr11&chr4	0.344617	0.214794
willow_GLEAN_10004760&willow_GLEAN_10010029	chr11&chr4	0.324751	0.0692562
willow_GLEAN_10004762&willow_GLEAN_10010027	chr11&chr4	0.347929	0.337632
willow_GLEAN_10004771&willow_GLEAN_10009923	chr11&chr4	0.334708	0.320993
willow_GLEAN_10004772&willow_GLEAN_10009925	chr11&chr4	0.437121	0.225988
willow_GLEAN_10004774&willow_GLEAN_10009926	chr11&chr4	0.370339	0.325668
willow_GLEAN_10004777&willow_GLEAN_10009929	chr11&chr4	0.370256	0.323526
willow_GLEAN_10004778&willow_GLEAN_10009930	chr11&chr4	0.292737	0.101433
willow_GLEAN_10004779&willow_GLEAN_10009931	chr11&chr4	0.274069	0.217058
willow_GLEAN_10004786&willow_GLEAN_10009933	chr11&chr4	0.44544	0.231083
willow_GLEAN_10004787&willow_GLEAN_10009934	chr11&chr4	0.267233	0.26254
willow_GLEAN_10004788&willow_GLEAN_10009935	chr11&chr4	0.277748	0.157289
willow_GLEAN_10005002&willow_GLEAN_10017232	chr11&chr4	0.272544	0.26007
willow_GLEAN_10005930&willow_GLEAN_10017246	chr11&chr4	0.364352	0.155211
willow_GLEAN_10005932&willow_GLEAN_10017247	chr11&chr4	0.399334	0.21545
willow_GLEAN_10005935&willow_GLEAN_10017248	chr11&chr4	0.562566	0.396695
willow_GLEAN_10005938&willow_GLEAN_10017250	chr11&chr4	0.331236	0.289049
willow_GLEAN_10005940&willow_GLEAN_10017251	chr11&chr4	0.34413	0.188492
willow_GLEAN_10005941&willow_GLEAN_10017254	chr11&chr4	0.417017	0.300949
willow_GLEAN_10005942&willow_GLEAN_10017255	chr11&chr4	0.252231	0.140391
willow_GLEAN_10005943&willow_GLEAN_10017256	chr11&chr4	0.316291	0.275019
willow_GLEAN_10005945&willow_GLEAN_10017259	chr11&chr4	0.453165	0.137512
willow_GLEAN_10005946&willow_GLEAN_10017260	chr11&chr4	0.271978	0.318273
willow_GLEAN_10007631&willow_GLEAN_10017270	chr11&chr4	0.446299	0.491654
willow_GLEAN_10007632&willow_GLEAN_10017276	chr11&chr4	0.37242	0.0435234
willow_GLEAN_10007635&willow_GLEAN_10017277	chr11&chr4	0.257475	0.0923264
willow_GLEAN_10007636&willow_GLEAN_10017278	chr11&chr4	0.474982	0.536035
willow_GLEAN_10007639&willow_GLEAN_10017281	chr11&chr4	0.272895	0.350309
willow_GLEAN_10007640&willow_GLEAN_10017282	chr11&chr4	0.320176	0.182152
willow_GLEAN_10007641&willow_GLEAN_10017284	chr11&chr4	0.4159	0.374475
willow_GLEAN_10007643&willow_GLEAN_10017285	chr11&chr4	0.419035	0.250577
willow_GLEAN_10007645&willow_GLEAN_10017286	chr11&chr4	0.506651	0.26288
willow_GLEAN_10007647&willow_GLEAN_10017287	chr11&chr4	0.3015	0.199594
willow_GLEAN_10007648&willow_GLEAN_10017288	chr11&chr4	0.424766	0.0775997
willow_GLEAN_10007650&willow_GLEAN_10017289	chr11&chr4	0.296522	0.418546
willow_GLEAN_10007651&willow_GLEAN_10017290	chr11&chr4	0.381817	0.0310149
willow_GLEAN_10007652&willow_GLEAN_10017291	chr11&chr4	0.361917	0.329047
willow_GLEAN_10007656&willow_GLEAN_10017297	chr11&chr4	0.31218	0.661251
willow_GLEAN_10007657&willow_GLEAN_10017298	chr11&chr4	0.345984	0.227204
willow_GLEAN_10007661&willow_GLEAN_10017301	chr11&chr4	0.430854	0.227495
willow_GLEAN_10007664&willow_GLEAN_10017302	chr11&chr4	0.438092	0.21189
willow_GLEAN_10007665&willow_GLEAN_10017303	chr11&chr4	0.371373	0.166759
willow_GLEAN_10007666&willow_GLEAN_10017305	chr11&chr4	0.303889	0.157647
willow_GLEAN_10007667&willow_GLEAN_10017307	chr11&chr4	0.384689	0.226589
willow_GLEAN_10007669&willow_GLEAN_10017314	chr11&chr4	0.351495	0.39278
willow_GLEAN_10007675&willow_GLEAN_10017323	chr11&chr4	0.262197	0.189179
willow_GLEAN_10007679&willow_GLEAN_10017328	chr11&chr4	0.574187	0.248402
willow_GLEAN_10007682&willow_GLEAN_10017329	chr11&chr4	0.409524	0.350105
willow_GLEAN_10007684&willow_GLEAN_10017332	chr11&chr4	0.316983	0.207907
willow_GLEAN_10007688&willow_GLEAN_10017333	chr11&chr4	0.30898	0.385131
willow_GLEAN_10007690&willow_GLEAN_10017336	chr11&chr4	0.283952	0.328158
willow_GLEAN_10007692&willow_GLEAN_10017338	chr11&chr4	0.266756	0.521871
willow_GLEAN_10007694&willow_GLEAN_10017341	chr11&chr4	0.460784	0.173248
willow_GLEAN_10007695&willow_GLEAN_10017343	chr11&chr4	0.275988	0.19383
willow_GLEAN_10007697&willow_GLEAN_10017344	chr11&chr4	0.440076	0.139052
willow_GLEAN_10007699&willow_GLEAN_10017345	chr11&chr4	0.325192	0.260774
willow_GLEAN_10007701&willow_GLEAN_10017347	chr11&chr4	0.296307	0.302783
willow_GLEAN_10010843&willow_GLEAN_10017351	chr11&chr4	0.441925	0.259676
willow_GLEAN_10010845&willow_GLEAN_10017353	chr11&chr4	0.350953	0.204352
willow_GLEAN_10010848&willow_GLEAN_10017356	chr11&chr4	0.311934	0.155532
willow_GLEAN_10010849&willow_GLEAN_10017357	chr11&chr4	0.312629	0.212129
willow_GLEAN_10010852&willow_GLEAN_10017359	chr11&chr4	0.255315	0.400573
willow_GLEAN_10010855&willow_GLEAN_10017361	chr11&chr4	0.177829	0.656533
willow_GLEAN_10010857&willow_GLEAN_10017362	chr11&chr4	0.406418	0.124026
willow_GLEAN_10010858&willow_GLEAN_10017363	chr11&chr4	0.408903	0.336138
willow_GLEAN_10010860&willow_GLEAN_10017364	chr11&chr4	0.619624	0.794367
willow_GLEAN_10010862&willow_GLEAN_10017368	chr11&chr4	0.269903	0.44215
willow_GLEAN_10010863&willow_GLEAN_10017371	chr11&chr4	0.30052	0.313325
willow_GLEAN_10010864&willow_GLEAN_10017372	chr11&chr4	0.513021	0.279429
willow_GLEAN_10010865&willow_GLEAN_10017373	chr11&chr4	0.50226	0.057283
willow_GLEAN_10010866&willow_GLEAN_10017375	chr11&chr4	0.513506	0.232293
willow_GLEAN_10010867&willow_GLEAN_10017376	chr11&chr4	0.472573	0.203383
willow_GLEAN_10010868&willow_GLEAN_10017377	chr11&chr4	0.288411	0.306838
willow_GLEAN_10010869&willow_GLEAN_10017378	chr11&chr4	0.379115	0.274869
willow_GLEAN_10010870&willow_GLEAN_10017380	chr11&chr4	0.449934	0.147222
willow_GLEAN_10010872&willow_GLEAN_10017381	chr11&chr4	0.310801	0.399721
willow_GLEAN_10010879&willow_GLEAN_10017385	chr11&chr4	0.490735	0.191716
willow_GLEAN_10010886&willow_GLEAN_10017393	chr11&chr4	0.300288	0.178658
willow_GLEAN_10010888&willow_GLEAN_10017395	chr11&chr4	0.333337	0.280611
willow_GLEAN_10010889&willow_GLEAN_10017396	chr11&chr4	0.366466	0.149423
willow_GLEAN_10010890&willow_GLEAN_10017397	chr11&chr4	0.480732	0.128391
willow_GLEAN_10010891&willow_GLEAN_10017399	chr11&chr4	0.264432	0.202233
willow_GLEAN_10010892&willow_GLEAN_10017400	chr11&chr4	0.332112	0.287492
willow_GLEAN_10010893&willow_GLEAN_10017401	chr11&chr4	0.35793	0.22553
willow_GLEAN_10010894&willow_GLEAN_10017402	chr11&chr4	0.24401	0.259956
willow_GLEAN_10010895&willow_GLEAN_10017404	chr11&chr4	0.177843	0.404674
willow_GLEAN_10010905&willow_GLEAN_10017405	chr11&chr4	0.409733	0.253661
willow_GLEAN_10010906&willow_GLEAN_10017407	chr11&chr4	0.277408	0.19194
willow_GLEAN_10010907&willow_GLEAN_10017408	chr11&chr4	0.264211	0.388514
willow_GLEAN_10010911&willow_GLEAN_10017412	chr11&chr4	0.304547	0.399103
willow_GLEAN_10010912&willow_GLEAN_10017413	chr11&chr4	0.302386	0.346349
willow_GLEAN_10010913&willow_GLEAN_10017414	chr11&chr4	0.51872	0.190144
willow_GLEAN_10010914&willow_GLEAN_10017416	chr11&chr4	0.350164	0.277641
willow_GLEAN_10010915&willow_GLEAN_10017419	chr11&chr4	0.40302	0.199901
willow_GLEAN_10010917&willow_GLEAN_10017420	chr11&chr4	0.360987	0.322382
willow_GLEAN_10010918&willow_GLEAN_10017421	chr11&chr4	0.478517	0.355893
willow_GLEAN_10010921&willow_GLEAN_10017422	chr11&chr4	0.259177	0.42251
willow_GLEAN_10010922&willow_GLEAN_10017423	chr11&chr4	0.425757	0.362496
willow_GLEAN_10010923&willow_GLEAN_10017424	chr11&chr4	0.261339	0.400268
willow_GLEAN_10010925&willow_GLEAN_10017427	chr11&chr4	0.428686	0.34493
willow_GLEAN_10010926&willow_GLEAN_10017429	chr11&chr4	0.278162	0.31311
willow_GLEAN_10010927&willow_GLEAN_10017430	chr11&chr4	0.465709	0.382137
willow_GLEAN_10010933&willow_GLEAN_10017431	chr11&chr4	0.205983	0.206707
willow_GLEAN_10010934&willow_GLEAN_10017433	chr11&chr4	0.517776	0.310727
willow_GLEAN_10010935&willow_GLEAN_10017436	chr11&chr4	0.288505	0.0913694
willow_GLEAN_10010936&willow_GLEAN_10017437	chr11&chr4	0.340077	0.114211
willow_GLEAN_10010937&willow_GLEAN_10017438	chr11&chr4	0.38915	0.285082
willow_GLEAN_10010939&willow_GLEAN_10017439	chr11&chr4	0.351068	0.283015
willow_GLEAN_10010941&willow_GLEAN_10017440	chr11&chr4	0.452088	0.204258
willow_GLEAN_10010944&willow_GLEAN_10017442	chr11&chr4	0.36932	0.285139
willow_GLEAN_10010945&willow_GLEAN_10017445	chr11&chr4	0.385777	0.248994
willow_GLEAN_10010946&willow_GLEAN_10017446	chr11&chr4	0.359086	0.12892
willow_GLEAN_10010947&willow_GLEAN_10017448	chr11&chr4	0.313608	0.262494
willow_GLEAN_10010948&willow_GLEAN_10017449	chr11&chr4	0.292138	0.189386
willow_GLEAN_10010950&willow_GLEAN_10017450	chr11&chr4	0.319377	0.125802
willow_GLEAN_10010951&willow_GLEAN_10017454	chr11&chr4	0.259175	0.25844
willow_GLEAN_10010952&willow_GLEAN_10017455	chr11&chr4	0.298113	0.325597
willow_GLEAN_10010953&willow_GLEAN_10017457	chr11&chr4	0.487416	0.221581
willow_GLEAN_10010955&willow_GLEAN_10017458	chr11&chr4	0.340465	0.513908
willow_GLEAN_10010956&willow_GLEAN_10017484	chr11&chr4	0.284872	0.432113
willow_GLEAN_10010957&willow_GLEAN_10017483	chr11&chr4	0.465309	0.102629
willow_GLEAN_10003296&willow_GLEAN_10003670	chr12&chr15	0.331978	0.732668
willow_GLEAN_10003297&willow_GLEAN_10003671	chr12&chr15	0.335222	0.360655
willow_GLEAN_10003298&willow_GLEAN_10003672	chr12&chr15	0.379176	0.39984
willow_GLEAN_10003299&willow_GLEAN_10003674	chr12&chr15	0.277507	0.0706354
willow_GLEAN_10003302&willow_GLEAN_10003679	chr12&chr15	0.21948	0.187289
willow_GLEAN_10003303&willow_GLEAN_10003680	chr12&chr15	0.359809	0.19428
willow_GLEAN_10003304&willow_GLEAN_10003681	chr12&chr15	0.283005	0.150965
willow_GLEAN_10003305&willow_GLEAN_10003682	chr12&chr15	0.23529	0.174048
willow_GLEAN_10003307&willow_GLEAN_10003684	chr12&chr15	0.454217	0.235345
willow_GLEAN_10004130&willow_GLEAN_10012364	chr12&chr15	0.429934	0.106912
willow_GLEAN_10004131&willow_GLEAN_10012361	chr12&chr15	0.338885	0.33461
willow_GLEAN_10004132&willow_GLEAN_10012362	chr12&chr15	0.396699	0.263861
willow_GLEAN_10004133&willow_GLEAN_10012340	chr12&chr15	0.470343	0.20574
willow_GLEAN_10004134&willow_GLEAN_10012338	chr12&chr15	0.277885	0.246469
willow_GLEAN_10004135&willow_GLEAN_10012337	chr12&chr15	0.395502	0.22491
willow_GLEAN_10004136&willow_GLEAN_10012336	chr12&chr15	0.622423	0.417654
willow_GLEAN_10004137&willow_GLEAN_10012335	chr12&chr15	0.302128	0.327571
willow_GLEAN_10004138&willow_GLEAN_10012334	chr12&chr15	0.248699	0.37809
willow_GLEAN_10004141&willow_GLEAN_10012332	chr12&chr15	0.250284	0.361975
willow_GLEAN_10004146&willow_GLEAN_10012325	chr12&chr15	0.294378	0.347589
willow_GLEAN_10004149&willow_GLEAN_10012323	chr12&chr15	0.327752	0.253353
willow_GLEAN_10004151&willow_GLEAN_10012321	chr12&chr15	0.255312	0.0615474
willow_GLEAN_10004153&willow_GLEAN_10012314	chr12&chr15	0.418557	0.284395
willow_GLEAN_10004155&willow_GLEAN_10012313	chr12&chr15	0.521559	0.268493
willow_GLEAN_10004156&willow_GLEAN_10012311	chr12&chr15	0.294319	0.374641
willow_GLEAN_10004157&willow_GLEAN_10012310	chr12&chr15	0.423487	0.61267
willow_GLEAN_10004158&willow_GLEAN_10012309	chr12&chr15	0.498759	0.265444
willow_GLEAN_10004159&willow_GLEAN_10012303	chr12&chr15	0.599055	0.212455
willow_GLEAN_10004490&willow_GLEAN_10016541	chr12&chr15	0.210427	0.356406
willow_GLEAN_10005154&willow_GLEAN_10012394	chr12&chr15	0.288524	0.466532
willow_GLEAN_10005156&willow_GLEAN_10012393	chr12&chr15	0.310141	0.279985
willow_GLEAN_10005157&willow_GLEAN_10012392	chr12&chr15	0.270123	0.445947
willow_GLEAN_10005159&willow_GLEAN_10012390	chr12&chr15	0.367883	0.289153
willow_GLEAN_10005161&willow_GLEAN_10012386	chr12&chr15	0.318706	0.177842
willow_GLEAN_10005162&willow_GLEAN_10012385	chr12&chr15	0.436578	0.485166
willow_GLEAN_10005167&willow_GLEAN_10012380	chr12&chr15	0.368087	0.374784
willow_GLEAN_10005168&willow_GLEAN_10012379	chr12&chr15	0.382781	0.228986
willow_GLEAN_10005169&willow_GLEAN_10012377	chr12&chr15	0.320514	0.0814614
willow_GLEAN_10005170&willow_GLEAN_10012376	chr12&chr15	0.522223	0.119469
willow_GLEAN_10005171&willow_GLEAN_10012374	chr12&chr15	0.653857	0.151498
willow_GLEAN_10005172&willow_GLEAN_10012373	chr12&chr15	0.343761	0.24227
willow_GLEAN_10005173&willow_GLEAN_10012372	chr12&chr15	0.432291	0.309247
willow_GLEAN_10005174&willow_GLEAN_10012371	chr12&chr15	0.504872	0.295771
willow_GLEAN_10005177&willow_GLEAN_10012370	chr12&chr15	0.345964	0.478307
willow_GLEAN_10005178&willow_GLEAN_10012369	chr12&chr15	0.3193	0.226286
willow_GLEAN_10005179&willow_GLEAN_10012368	chr12&chr15	0.457848	0.489616
willow_GLEAN_10005186&willow_GLEAN_10012342	chr12&chr15	0.341104	0.239009
willow_GLEAN_10005189&willow_GLEAN_10012343	chr12&chr15	0.286697	0.174999
willow_GLEAN_10005190&willow_GLEAN_10012344	chr12&chr15	0.32302	0.202015
willow_GLEAN_10005191&willow_GLEAN_10012346	chr12&chr15	0.320164	0.203421
willow_GLEAN_10005193&willow_GLEAN_10012347	chr12&chr15	0.504416	0.280273
willow_GLEAN_10005196&willow_GLEAN_10012350	chr12&chr15	0.341058	0.242186
willow_GLEAN_10005197&willow_GLEAN_10012351	chr12&chr15	0.26052	0.327778
willow_GLEAN_10005199&willow_GLEAN_10012352	chr12&chr15	0.258983	0.194877
willow_GLEAN_10005202&willow_GLEAN_10012353	chr12&chr15	0.375208	0.361661
willow_GLEAN_10005203&willow_GLEAN_10012355	chr12&chr15	0.478232	0.287301
willow_GLEAN_10009504&willow_GLEAN_10011091	chr12&chr15	0.168251	0
willow_GLEAN_10009506&willow_GLEAN_10011093	chr12&chr15	0.208195	0.552881
willow_GLEAN_10009509&willow_GLEAN_10011095	chr12&chr15	0.411237	0.487325
willow_GLEAN_10009510&willow_GLEAN_10011096	chr12&chr15	0.381988	0.274262
willow_GLEAN_10009511&willow_GLEAN_10011098	chr12&chr15	0.465544	0.197985
willow_GLEAN_10009512&willow_GLEAN_10011099	chr12&chr15	0.276842	0.213274
willow_GLEAN_10009513&willow_GLEAN_10011103	chr12&chr15	0.330819	0.214019
willow_GLEAN_10009515&willow_GLEAN_10011104	chr12&chr15	0.324684	0.424467
willow_GLEAN_10009517&willow_GLEAN_10011106	chr12&chr15	0.311476	0.222811
willow_GLEAN_10009518&willow_GLEAN_10011107	chr12&chr15	0.33128	0.329479
willow_GLEAN_10009522&willow_GLEAN_10011111	chr12&chr15	0.434848	0.213322
willow_GLEAN_10009523&willow_GLEAN_10011112	chr12&chr15	0.522725	0.164213
willow_GLEAN_10009528&willow_GLEAN_10011122	chr12&chr15	0.304508	0.396479
willow_GLEAN_10009530&willow_GLEAN_10011127	chr12&chr15	0.406835	0.189151
willow_GLEAN_10009531&willow_GLEAN_10011128	chr12&chr15	0.229939	0.146387
willow_GLEAN_10009532&willow_GLEAN_10011131	chr12&chr15	0.204784	0.332213
willow_GLEAN_10009534&willow_GLEAN_10011132	chr12&chr15	0.345479	0.26876
willow_GLEAN_10009537&willow_GLEAN_10011134	chr12&chr15	0.47162	0.0921706
willow_GLEAN_10009548&willow_GLEAN_10011148	chr12&chr15	0.268964	0.24657
willow_GLEAN_10013710&willow_GLEAN_10016537	chr12&chr15	0.538315	0.305044
willow_GLEAN_10013712&willow_GLEAN_10016536	chr12&chr15	0.396323	0.388068
willow_GLEAN_10013717&willow_GLEAN_10016528	chr12&chr15	0.680552	0.268491
willow_GLEAN_10013718&willow_GLEAN_10016526	chr12&chr15	0.339048	0.272702
willow_GLEAN_10013719&willow_GLEAN_10016525	chr12&chr15	0.346319	0.298677
willow_GLEAN_10013723&willow_GLEAN_10016521	chr12&chr15	0.446558	0.199401
willow_GLEAN_10013725&willow_GLEAN_10016519	chr12&chr15	0.361673	0.179284
willow_GLEAN_10013727&willow_GLEAN_10016517	chr12&chr15	0.434687	0.178601
willow_GLEAN_10013728&willow_GLEAN_10016516	chr12&chr15	0.55982	0.0596777
willow_GLEAN_10013730&willow_GLEAN_10016515	chr12&chr15	0.59483	0.404837
willow_GLEAN_10013732&willow_GLEAN_10016514	chr12&chr15	0.352939	0.149851
willow_GLEAN_10013734&willow_GLEAN_10016512	chr12&chr15	0.581907	0.730471
willow_GLEAN_10013736&willow_GLEAN_10016508	chr12&chr15	0.242407	0.368289
willow_GLEAN_10013737&willow_GLEAN_10016507	chr12&chr15	0.2923	0.518931
willow_GLEAN_10013741&willow_GLEAN_10016502	chr12&chr15	0.485246	0.182858
willow_GLEAN_10013745&willow_GLEAN_10016495	chr12&chr15	0.347098	0.244101
willow_GLEAN_10013749&willow_GLEAN_10016493	chr12&chr15	0.325751	0.318241
willow_GLEAN_10013750&willow_GLEAN_10016491	chr12&chr15	0.31385	0.315204
willow_GLEAN_10013751&willow_GLEAN_10016490	chr12&chr15	0.477611	0.381038
willow_GLEAN_10013752&willow_GLEAN_10016488	chr12&chr15	0.393179	0.318359
willow_GLEAN_10013753&willow_GLEAN_10016487	chr12&chr15	0.305124	0.347539
willow_GLEAN_10013755&willow_GLEAN_10016486	chr12&chr15	0.407866	0.142605
willow_GLEAN_10013757&willow_GLEAN_10016485	chr12&chr15	0.356351	0.167346
willow_GLEAN_10013759&willow_GLEAN_10016482	chr12&chr15	0.358477	0.174004
willow_GLEAN_10013760&willow_GLEAN_10016481	chr12&chr15	0.351155	0.12902
willow_GLEAN_10013761&willow_GLEAN_10016480	chr12&chr15	0.402319	0.172637
willow_GLEAN_10013762&willow_GLEAN_10016478	chr12&chr15	0.293818	0.340744
willow_GLEAN_10013763&willow_GLEAN_10016473	chr12&chr15	0.270294	0.218759
willow_GLEAN_10013764&willow_GLEAN_10016472	chr12&chr15	0.305734	0.417304
willow_GLEAN_10013766&willow_GLEAN_10016470	chr12&chr15	0.340409	0.168801
willow_GLEAN_10013767&willow_GLEAN_10016469	chr12&chr15	0.331099	0.180672
willow_GLEAN_10013768&willow_GLEAN_10016468	chr12&chr15	0.472029	0.109077
willow_GLEAN_10013769&willow_GLEAN_10016466	chr12&chr15	0.634569	0.073294
willow_GLEAN_10013770&willow_GLEAN_10016465	chr12&chr15	0.282964	0.270364
willow_GLEAN_10013771&willow_GLEAN_10016464	chr12&chr15	0.334189	0.553399
willow_GLEAN_10013772&willow_GLEAN_10016463	chr12&chr15	0.314846	0.182131
willow_GLEAN_10013773&willow_GLEAN_10016462	chr12&chr15	0.562595	0.159658
willow_GLEAN_10013776&willow_GLEAN_10016457	chr12&chr15	0.465079	0.495483
willow_GLEAN_10013778&willow_GLEAN_10016454	chr12&chr15	0.496013	0.141892
willow_GLEAN_10013780&willow_GLEAN_10016451	chr12&chr15	0.331466	0.113567
willow_GLEAN_10013782&willow_GLEAN_10016450	chr12&chr15	0.308324	0.163296
willow_GLEAN_10013783&willow_GLEAN_10016449	chr12&chr15	0.23117	0.553022
willow_GLEAN_10013785&willow_GLEAN_10016448	chr12&chr15	0.518337	0.383957
willow_GLEAN_10013786&willow_GLEAN_10016447	chr12&chr15	0.269962	0.316399
willow_GLEAN_10013787&willow_GLEAN_10016446	chr12&chr15	0.277665	0.144094
willow_GLEAN_10013791&willow_GLEAN_10016445	chr12&chr15	0.391047	0.231656
willow_GLEAN_10013792&willow_GLEAN_10016444	chr12&chr15	0.544486	0.348656
willow_GLEAN_10013798&willow_GLEAN_10016441	chr12&chr15	0.348743	0.307096
willow_GLEAN_10013799&willow_GLEAN_10016440	chr12&chr15	0.267138	0.28489
willow_GLEAN_10013800&willow_GLEAN_10016439	chr12&chr15	0.501217	0.404363
willow_GLEAN_10013801&willow_GLEAN_10016438	chr12&chr15	0.316892	0.436619
willow_GLEAN_10013802&willow_GLEAN_10016437	chr12&chr15	0.325745	0.407747
willow_GLEAN_10013803&willow_GLEAN_10016436	chr12&chr15	0.429107	0.218349
willow_GLEAN_10013804&willow_GLEAN_10016434	chr12&chr15	0.445624	0.128421
willow_GLEAN_10013805&willow_GLEAN_10016433	chr12&chr15	0.348032	0.529152
willow_GLEAN_10013806&willow_GLEAN_10016432	chr12&chr15	0.360304	0.553854
willow_GLEAN_10013808&willow_GLEAN_10016429	chr12&chr15	0.39053	0.316092
willow_GLEAN_10013811&willow_GLEAN_10016427	chr12&chr15	0.298101	0.42728
willow_GLEAN_10013814&willow_GLEAN_10016426	chr12&chr15	0.598499	0.465002
willow_GLEAN_10013815&willow_GLEAN_10016425	chr12&chr15	0.280467	0.151014
willow_GLEAN_10013816&willow_GLEAN_10016424	chr12&chr15	0.550318	0.394965
willow_GLEAN_10013817&willow_GLEAN_10016419	chr12&chr15	0.287521	0.276761
willow_GLEAN_10013818&willow_GLEAN_10016418	chr12&chr15	0.419531	0.152215
willow_GLEAN_10013819&willow_GLEAN_10016417	chr12&chr15	0.648047	0.266734
willow_GLEAN_10013821&willow_GLEAN_10016415	chr12&chr15	0.343619	0.382246
willow_GLEAN_10013822&willow_GLEAN_10016411	chr12&chr15	0.257794	0.448544
willow_GLEAN_10013824&willow_GLEAN_10016409	chr12&chr15	0.583925	0.192973
willow_GLEAN_10013825&willow_GLEAN_10016407	chr12&chr15	0.688706	0.204763
willow_GLEAN_10013826&willow_GLEAN_10016406	chr12&chr15	0.324493	0.183976
willow_GLEAN_10013827&willow_GLEAN_10016405	chr12&chr15	0.378064	0.153531
willow_GLEAN_10013828&willow_GLEAN_10016404	chr12&chr15	0.286747	0.58001
willow_GLEAN_10013829&willow_GLEAN_10016403	chr12&chr15	0.266312	0.355068
willow_GLEAN_10013830&willow_GLEAN_10016402	chr12&chr15	0.341045	0.22145
willow_GLEAN_10013832&willow_GLEAN_10016400	chr12&chr15	0.311688	0.225308
willow_GLEAN_10013833&willow_GLEAN_10016399	chr12&chr15	0.287228	0.165135
willow_GLEAN_10013835&willow_GLEAN_10016394	chr12&chr15	0.282922	0.263653
willow_GLEAN_10013836&willow_GLEAN_10016393	chr12&chr15	0.261433	0.0513794
willow_GLEAN_10013837&willow_GLEAN_10016392	chr12&chr15	0.292411	0.144402
willow_GLEAN_10013838&willow_GLEAN_10016391	chr12&chr15	0.347975	0.238616
willow_GLEAN_10013839&willow_GLEAN_10016388	chr12&chr15	0.225936	0.143859
willow_GLEAN_10013843&willow_GLEAN_10016387	chr12&chr15	0.251178	0.64198
willow_GLEAN_10013844&willow_GLEAN_10016385	chr12&chr15	0.312362	0.277853
willow_GLEAN_10013845&willow_GLEAN_10016383	chr12&chr15	0.304796	0.313111
willow_GLEAN_10013846&willow_GLEAN_10016382	chr12&chr15	0.375122	0.269834
willow_GLEAN_10013847&willow_GLEAN_10016381	chr12&chr15	0.422234	0.0173987
willow_GLEAN_10013854&willow_GLEAN_10016375	chr12&chr15	0.283867	0.214179
willow_GLEAN_10013855&willow_GLEAN_10016374	chr12&chr15	0.409174	0.308778
willow_GLEAN_10013857&willow_GLEAN_10016371	chr12&chr15	0.304314	0.152671
willow_GLEAN_10013862&willow_GLEAN_10016370	chr12&chr15	0.349393	0.206856
willow_GLEAN_10013863&willow_GLEAN_10016366	chr12&chr15	0.489331	0.148916
willow_GLEAN_10013865&willow_GLEAN_10016364	chr12&chr15	0.30398	0.167539
willow_GLEAN_10013867&willow_GLEAN_10016360	chr12&chr15	0.462517	0.291945
willow_GLEAN_10013870&willow_GLEAN_10016359	chr12&chr15	0.391601	0.390504
willow_GLEAN_10013873&willow_GLEAN_10016358	chr12&chr15	0.29426	0.168534
willow_GLEAN_10013874&willow_GLEAN_10016357	chr12&chr15	0.350303	0.130934
willow_GLEAN_10013875&willow_GLEAN_10016356	chr12&chr15	0.308372	0.223202
willow_GLEAN_10013878&willow_GLEAN_10016353	chr12&chr15	0.643286	0.625396
willow_GLEAN_10013879&willow_GLEAN_10016351	chr12&chr15	0.393055	0.216037
willow_GLEAN_10013880&willow_GLEAN_10016350	chr12&chr15	0.398365	0.141233
willow_GLEAN_10013882&willow_GLEAN_10016347	chr12&chr15	0.362326	0.691478
willow_GLEAN_10002489&willow_GLEAN_10005076	chr13&chr19	0.27457	0.485579
willow_GLEAN_10002970&willow_GLEAN_10007372	chr13&chr19	0.659343	0.797561
willow_GLEAN_10003086&willow_GLEAN_10005072	chr13&chr19	0.314217	0.355499
willow_GLEAN_10003087&willow_GLEAN_10005073	chr13&chr19	0.382956	0.245231
willow_GLEAN_10003090&willow_GLEAN_10005075	chr13&chr19	0.574015	0.349066
willow_GLEAN_10003389&willow_GLEAN_10004436	chr13&chr19	0.289992	0.287269
willow_GLEAN_10003394&willow_GLEAN_10004435	chr13&chr19	0.439633	0.457543
willow_GLEAN_10003395&willow_GLEAN_10004434	chr13&chr19	0.363515	0.274226
willow_GLEAN_10003396&willow_GLEAN_10004433	chr13&chr19	0.380524	0.02183
willow_GLEAN_10003400&willow_GLEAN_10004432	chr13&chr19	0.579804	0.685748
willow_GLEAN_10004396&willow_GLEAN_10008651	chr13&chr19	0.38997	0.24211
willow_GLEAN_10004405&willow_GLEAN_10007363	chr13&chr19	0.281901	0.313465
willow_GLEAN_10004409&willow_GLEAN_10008650	chr13&chr19	0.348337	0.178523
willow_GLEAN_10004410&willow_GLEAN_10008649	chr13&chr19	0.55943	0.132562
willow_GLEAN_10004411&willow_GLEAN_10008645	chr13&chr19	0.251812	0.175037
willow_GLEAN_10004412&willow_GLEAN_10008644	chr13&chr19	0.3949	0.496157
willow_GLEAN_10004416&willow_GLEAN_10008643	chr13&chr19	0.570072	0.22
willow_GLEAN_10005912&willow_GLEAN_10007390	chr13&chr19	0.202576	0.113086
willow_GLEAN_10005913&willow_GLEAN_10007389	chr13&chr19	0.234527	0.0884107
willow_GLEAN_10005913&willow_GLEAN_10007389	chr13&chr19	0.234527	0.0884107
willow_GLEAN_10006330&willow_GLEAN_10013305	chr13&chr19	0.48592	0.26955
willow_GLEAN_10006337&willow_GLEAN_10013311	chr13&chr19	0.557354	0.205546
willow_GLEAN_10006340&willow_GLEAN_10013314	chr13&chr19	0.475367	0.533516
willow_GLEAN_10006343&willow_GLEAN_10013319	chr13&chr19	0.513198	0.241245
willow_GLEAN_10006344&willow_GLEAN_10013327	chr13&chr19	0.498082	0.279141
willow_GLEAN_10006345&willow_GLEAN_10013328	chr13&chr19	0.417215	0.258434
willow_GLEAN_10006346&willow_GLEAN_10013329	chr13&chr19	0.295744	0.213095
willow_GLEAN_10006347&willow_GLEAN_10011385	chr13&chr19	0.340969	0.271971
willow_GLEAN_10006348&willow_GLEAN_10011384	chr13&chr19	0.318684	0.321332
willow_GLEAN_10006349&willow_GLEAN_10011383	chr13&chr19	0.339371	0.307788
willow_GLEAN_10006350&willow_GLEAN_10011381	chr13&chr19	0.32698	0.197929
willow_GLEAN_10006352&willow_GLEAN_10011379	chr13&chr19	0.475992	0.207305
willow_GLEAN_10008071&willow_GLEAN_10008446	chr13&chr19	0.392811	0.21875
willow_GLEAN_10008072&willow_GLEAN_10008447	chr13&chr19	0.362142	0.195748
willow_GLEAN_10008074&willow_GLEAN_10008448	chr13&chr19	0.577055	0.206806
willow_GLEAN_10008077&willow_GLEAN_10008449	chr13&chr19	0.38189	0.319608
willow_GLEAN_10008082&willow_GLEAN_10008450	chr13&chr19	0.342167	0.0849969
willow_GLEAN_10008083&willow_GLEAN_10008451	chr13&chr19	0.406994	0.155555
willow_GLEAN_10008085&willow_GLEAN_10008453	chr13&chr19	0.266303	0.310787
willow_GLEAN_10008086&willow_GLEAN_10008454	chr13&chr19	0.260067	0.0464854
willow_GLEAN_10008091&willow_GLEAN_10008457	chr13&chr19	0.208371	0.222922
willow_GLEAN_10008092&willow_GLEAN_10008458	chr13&chr19	0.33606	0.394713
willow_GLEAN_10008093&willow_GLEAN_10008461	chr13&chr19	0.349018	0.0867902
willow_GLEAN_10008094&willow_GLEAN_10008462	chr13&chr19	0.334126	0.371515
willow_GLEAN_10008095&willow_GLEAN_10008465	chr13&chr19	0.58818	0.177797
willow_GLEAN_10008096&willow_GLEAN_10008466	chr13&chr19	0.555515	0.199989
willow_GLEAN_10008097&willow_GLEAN_10008467	chr13&chr19	0.439915	0.304134
willow_GLEAN_10008100&willow_GLEAN_10008472	chr13&chr19	0.279674	0.210206
willow_GLEAN_10008101&willow_GLEAN_10008473	chr13&chr19	0.712547	0.245956
willow_GLEAN_10008102&willow_GLEAN_10008474	chr13&chr19	0.413979	0.279305
willow_GLEAN_10008105&willow_GLEAN_10008476	chr13&chr19	0.238971	0.0535215
willow_GLEAN_10008110&willow_GLEAN_10008480	chr13&chr19	0.258063	0.375703
willow_GLEAN_10008121&willow_GLEAN_10008444	chr13&chr19	0.58908	0.211855
willow_GLEAN_10008122&willow_GLEAN_10008443	chr13&chr19	0.393811	0.313894
willow_GLEAN_10008123&willow_GLEAN_10008442	chr13&chr19	0.69211	0.225036
willow_GLEAN_10008125&willow_GLEAN_10008441	chr13&chr19	0.359471	0.247198
willow_GLEAN_10008126&willow_GLEAN_10008440	chr13&chr19	0.545801	0.0618807
willow_GLEAN_10008657&willow_GLEAN_10012766	chr13&chr5	0.462126	0.190094
willow_GLEAN_10008660&willow_GLEAN_10012765	chr13&chr5	0.527458	0.0514769
willow_GLEAN_10008663&willow_GLEAN_10012762	chr13&chr5	0.478674	0.160209
willow_GLEAN_10008664&willow_GLEAN_10012761	chr13&chr5	0.482819	0.223636
willow_GLEAN_10008669&willow_GLEAN_10012759	chr13&chr5	0.255749	0.19309
willow_GLEAN_10008672&willow_GLEAN_10012756	chr13&chr5	0.522659	0.186293
willow_GLEAN_10008675&willow_GLEAN_10012753	chr13&chr5	0.345908	0.250549
willow_GLEAN_10008680&willow_GLEAN_10012751	chr13&chr5	0.355746	0.319077
willow_GLEAN_10008684&willow_GLEAN_10012750	chr13&chr5	0.535575	0.157057
willow_GLEAN_10008685&willow_GLEAN_10012748	chr13&chr5	0.277879	0.137607
willow_GLEAN_10008687&willow_GLEAN_10012747	chr13&chr5	0.401809	0.528
willow_GLEAN_10008688&willow_GLEAN_10012746	chr13&chr5	0.264778	0.157914
willow_GLEAN_10008689&willow_GLEAN_10012745	chr13&chr5	0.367687	0.323654
willow_GLEAN_10008690&willow_GLEAN_10012744	chr13&chr5	0.342855	0.173636
willow_GLEAN_10008692&willow_GLEAN_10012743	chr13&chr5	0.319165	0.217676
willow_GLEAN_10008693&willow_GLEAN_10012742	chr13&chr5	0.345623	0.329753
willow_GLEAN_10008694&willow_GLEAN_10012741	chr13&chr5	0.481312	0.336603
willow_GLEAN_10008695&willow_GLEAN_10012740	chr13&chr5	0.434999	0.227555
willow_GLEAN_10008696&willow_GLEAN_10012737	chr13&chr5	0.325232	0.0811842
willow_GLEAN_10008697&willow_GLEAN_10012736	chr13&chr5	0.382404	0.162529
willow_GLEAN_10008698&willow_GLEAN_10012735	chr13&chr5	0.506446	0.32856
willow_GLEAN_10008705&willow_GLEAN_10012726	chr13&chr5	0.322179	0.103876
willow_GLEAN_10008709&willow_GLEAN_10012724	chr13&chr5	0.505127	0.578084
willow_GLEAN_10008713&willow_GLEAN_10012721	chr13&chr5	0.362184	0.215248
willow_GLEAN_10009386&willow_GLEAN_10012864	chr13&chr5	0.319485	0.18442
willow_GLEAN_10009388&willow_GLEAN_10012863	chr13&chr5	0.411118	0.656726
willow_GLEAN_10009389&willow_GLEAN_10012862	chr13&chr5	0.617315	0.178246
willow_GLEAN_10009390&willow_GLEAN_10012861	chr13&chr5	0.27744	0.287635
willow_GLEAN_10009391&willow_GLEAN_10012859	chr13&chr5	0.402423	0.42323
willow_GLEAN_10009393&willow_GLEAN_10012855	chr13&chr5	0.677689	0.593579
willow_GLEAN_10009396&willow_GLEAN_10012852	chr13&chr5	0.307165	0.388137
willow_GLEAN_10009400&willow_GLEAN_10012851	chr13&chr5	0.475648	0.109661
willow_GLEAN_10009402&willow_GLEAN_10012850	chr13&chr5	0.316576	0.53485
willow_GLEAN_10009403&willow_GLEAN_10012849	chr13&chr5	0.448159	0.582345
willow_GLEAN_10009404&willow_GLEAN_10012848	chr13&chr5	0.299454	0.206499
willow_GLEAN_10009406&willow_GLEAN_10012846	chr13&chr5	0.379028	0.285979
willow_GLEAN_10009412&willow_GLEAN_10012843	chr13&chr5	0.582111	0.26282
willow_GLEAN_10009414&willow_GLEAN_10012840	chr13&chr5	0.384443	0.372441
willow_GLEAN_10009418&willow_GLEAN_10012835	chr13&chr5	0.427245	0.227661
willow_GLEAN_10009421&willow_GLEAN_10012832	chr13&chr5	0.365996	0.233709
willow_GLEAN_10009424&willow_GLEAN_10012830	chr13&chr5	0.21792	0.232563
willow_GLEAN_10009425&willow_GLEAN_10012829	chr13&chr5	0.431172	0.291282
willow_GLEAN_10009428&willow_GLEAN_10012825	chr13&chr5	0.224769	0.261816
willow_GLEAN_10009437&willow_GLEAN_10012821	chr13&chr5	0.351832	0.462858
willow_GLEAN_10009439&willow_GLEAN_10012820	chr13&chr5	0.347266	0.232921
willow_GLEAN_10009440&willow_GLEAN_10012819	chr13&chr5	0.315172	0.0988741
willow_GLEAN_10009442&willow_GLEAN_10012817	chr13&chr5	0.275096	0.384448
willow_GLEAN_10009443&willow_GLEAN_10012815	chr13&chr5	0.268999	0.323004
willow_GLEAN_10009444&willow_GLEAN_10012814	chr13&chr5	0.212279	0.640431
willow_GLEAN_10009445&willow_GLEAN_10012813	chr13&chr5	0.244041	0.493744
willow_GLEAN_10009456&willow_GLEAN_10012802	chr13&chr5	0.475994	0.166813
willow_GLEAN_10009458&willow_GLEAN_10012799	chr13&chr5	0.296495	0.434806
willow_GLEAN_10009459&willow_GLEAN_10012797	chr13&chr5	0.233478	0.249574
willow_GLEAN_10009461&willow_GLEAN_10012796	chr13&chr5	0.28347	0.605284
willow_GLEAN_10009472&willow_GLEAN_10012789	chr13&chr5	0.302967	0.457558
willow_GLEAN_10009473&willow_GLEAN_10012788	chr13&chr5	0.440851	0.214206
willow_GLEAN_10009475&willow_GLEAN_10012786	chr13&chr5	0.227694	0.392358
willow_GLEAN_10009476&willow_GLEAN_10012785	chr13&chr5	0.264367	0.213608
willow_GLEAN_10009477&willow_GLEAN_10012784	chr13&chr5	0.372483	0.36165
willow_GLEAN_10009480&willow_GLEAN_10012781	chr13&chr5	0.416925	0.235273
willow_GLEAN_10009483&willow_GLEAN_10012777	chr13&chr5	0.592815	0.55931
willow_GLEAN_10009484&willow_GLEAN_10012776	chr13&chr5	0.640666	0.0310888
willow_GLEAN_10009486&willow_GLEAN_10012775	chr13&chr5	0.436087	0.152998
willow_GLEAN_10009487&willow_GLEAN_10012774	chr13&chr5	0.315085	0.16335
willow_GLEAN_10009494&willow_GLEAN_10012771	chr13&chr5	0.371599	0.299712
willow_GLEAN_10009495&willow_GLEAN_10012770	chr13&chr5	0.221557	0.356453
willow_GLEAN_10012101&willow_GLEAN_10012866	chr13&chr5	0.312588	0.117941
willow_GLEAN_10012102&willow_GLEAN_10012867	chr13&chr5	0.304938	0.159567
willow_GLEAN_10012103&willow_GLEAN_10012868	chr13&chr5	0.250553	0.349482
willow_GLEAN_10012110&willow_GLEAN_10012873	chr13&chr5	0.272939	0.143465
willow_GLEAN_10012117&willow_GLEAN_10012880	chr13&chr5	0.335845	0.275029
willow_GLEAN_10012119&willow_GLEAN_10012881	chr13&chr5	0.414924	0.291634
willow_GLEAN_10012121&willow_GLEAN_10012886	chr13&chr5	0.299338	0.356227
willow_GLEAN_10012122&willow_GLEAN_10012887	chr13&chr5	0.396898	0.402508
willow_GLEAN_10012123&willow_GLEAN_10012888	chr13&chr5	0.34279	0.232923
willow_GLEAN_10012124&willow_GLEAN_10012889	chr13&chr5	0.360774	0.335608
willow_GLEAN_10012125&willow_GLEAN_10012890	chr13&chr5	0.597368	0.131756
willow_GLEAN_10006093&willow_GLEAN_10014000	chr13&chr7	0.594327	0.230972
willow_GLEAN_10006094&willow_GLEAN_10014001	chr13&chr7	0.329907	0.19364
willow_GLEAN_10006095&willow_GLEAN_10014002	chr13&chr7	0.437502	0.667986
willow_GLEAN_10006096&willow_GLEAN_10014003	chr13&chr7	0.268353	0.493144
willow_GLEAN_10006097&willow_GLEAN_10014008	chr13&chr7	0.292001	0.228096
willow_GLEAN_10006103&willow_GLEAN_10014010	chr13&chr7	0.311079	0.486491
willow_GLEAN_10006108&willow_GLEAN_10014012	chr13&chr7	0.373799	0.321136
willow_GLEAN_10006109&willow_GLEAN_10014013	chr13&chr7	0.503888	0.272993
willow_GLEAN_10006116&willow_GLEAN_10014017	chr13&chr7	0.425141	0.4214
willow_GLEAN_10006119&willow_GLEAN_10014019	chr13&chr7	0.412505	0.286691
willow_GLEAN_10006122&willow_GLEAN_10014020	chr13&chr7	0.373204	0.397978
willow_GLEAN_10006123&willow_GLEAN_10014022	chr13&chr7	0.433186	0.197114
willow_GLEAN_10006124&willow_GLEAN_10014027	chr13&chr7	0.317102	0.141373
willow_GLEAN_10006127&willow_GLEAN_10014030	chr13&chr7	0.314443	0.374483
willow_GLEAN_10006128&willow_GLEAN_10014031	chr13&chr7	0.598722	0.13724
willow_GLEAN_10006130&willow_GLEAN_10014032	chr13&chr7	0.402164	0.307191
willow_GLEAN_10006131&willow_GLEAN_10014033	chr13&chr7	0.260073	0.27323
willow_GLEAN_10004292&willow_GLEAN_10009323	chr14&chr2	0.36583	0.198936
willow_GLEAN_10004294&willow_GLEAN_10009322	chr14&chr2	0.39064	0.157425
willow_GLEAN_10004296&willow_GLEAN_10009321	chr14&chr2	0.626828	0.584692
willow_GLEAN_10004297&willow_GLEAN_10009319	chr14&chr2	0.359564	0.339299
willow_GLEAN_10004300&willow_GLEAN_10009317	chr14&chr2	0.264023	0.280015
willow_GLEAN_10004303&willow_GLEAN_10009315	chr14&chr2	0.368064	0.316958
willow_GLEAN_10004306&willow_GLEAN_10009314	chr14&chr2	0.338039	0.281105
willow_GLEAN_10004309&willow_GLEAN_10009313	chr14&chr2	0.373432	0.19596
willow_GLEAN_10004310&willow_GLEAN_10009312	chr14&chr2	0.709804	0.424678
willow_GLEAN_10004312&willow_GLEAN_10009311	chr14&chr2	0.372489	0.116625
willow_GLEAN_10004314&willow_GLEAN_10009310	chr14&chr2	0.286491	0.211895
willow_GLEAN_10004316&willow_GLEAN_10009309	chr14&chr2	0.489128	0.179286
willow_GLEAN_10004317&willow_GLEAN_10009308	chr14&chr2	0.293501	0.2133
willow_GLEAN_10004319&willow_GLEAN_10009307	chr14&chr2	0.241772	0.16167
willow_GLEAN_10004321&willow_GLEAN_10009306	chr14&chr2	0.32806	0.365288
willow_GLEAN_10008959&willow_GLEAN_10021070	chr14&chr2	0.596089	0.429769
willow_GLEAN_10008960&willow_GLEAN_10021071	chr14&chr2	0.335766	0.323453
willow_GLEAN_10008964&willow_GLEAN_10021072	chr14&chr2	0.411969	0.529592
willow_GLEAN_10008965&willow_GLEAN_10021073	chr14&chr2	0.335325	0.285599
willow_GLEAN_10008966&willow_GLEAN_10021074	chr14&chr2	0.476894	0.328451
willow_GLEAN_10008968&willow_GLEAN_10021075	chr14&chr2	0.393322	0.165997
willow_GLEAN_10008969&willow_GLEAN_10021077	chr14&chr2	0.309611	0.29033
willow_GLEAN_10008971&willow_GLEAN_10021080	chr14&chr2	0.295282	0.230383
willow_GLEAN_10008978&willow_GLEAN_10021084	chr14&chr2	0.439924	0.734008
willow_GLEAN_10008980&willow_GLEAN_10021088	chr14&chr2	0.207432	0.0780455
willow_GLEAN_10008982&willow_GLEAN_10021089	chr14&chr2	0.420579	0.421726
willow_GLEAN_10008983&willow_GLEAN_10021091	chr14&chr2	0.252857	0.0822688
willow_GLEAN_10008984&willow_GLEAN_10021092	chr14&chr2	0.291801	0.214346
willow_GLEAN_10008987&willow_GLEAN_10021094	chr14&chr2	0.419407	0.247055
willow_GLEAN_10008988&willow_GLEAN_10021095	chr14&chr2	0.517981	0.0655801
willow_GLEAN_10008990&willow_GLEAN_10021097	chr14&chr2	0.419612	0.321637
willow_GLEAN_10008991&willow_GLEAN_10021098	chr14&chr2	0.440841	0.242448
willow_GLEAN_10008993&willow_GLEAN_10021099	chr14&chr2	0.404785	0.318982
willow_GLEAN_10008995&willow_GLEAN_10021100	chr14&chr2	0.469679	0.273724
willow_GLEAN_10008996&willow_GLEAN_10021101	chr14&chr2	0.372742	0.205935
willow_GLEAN_10008997&willow_GLEAN_10021102	chr14&chr2	0.321851	0.347233
willow_GLEAN_10008999&willow_GLEAN_10021104	chr14&chr2	0.330776	0.144877
willow_GLEAN_10009000&willow_GLEAN_10021105	chr14&chr2	0.281337	0.356067
willow_GLEAN_10009001&willow_GLEAN_10021107	chr14&chr2	0.331909	0.506557
willow_GLEAN_10009003&willow_GLEAN_10021109	chr14&chr2	0.468051	0.170166
willow_GLEAN_10009013&willow_GLEAN_10021113	chr14&chr2	0.447209	0.406308
willow_GLEAN_10009019&willow_GLEAN_10021119	chr14&chr2	0.318976	0.195729
willow_GLEAN_10009020&willow_GLEAN_10021120	chr14&chr2	0.382485	0.551443
willow_GLEAN_10009021&willow_GLEAN_10021121	chr14&chr2	0.538247	0.391001
willow_GLEAN_10009025&willow_GLEAN_10021122	chr14&chr2	0.621258	0.272947
willow_GLEAN_10009026&willow_GLEAN_10021123	chr14&chr2	0.298105	0.298628
willow_GLEAN_10009028&willow_GLEAN_10021124	chr14&chr2	0.494184	0.210856
willow_GLEAN_10009031&willow_GLEAN_10021125	chr14&chr2	0.381114	0.30581
willow_GLEAN_10009035&willow_GLEAN_10009331	chr14&chr2	0.364793	0.263036
willow_GLEAN_10009039&willow_GLEAN_10009329	chr14&chr2	0.434468	0.166234
willow_GLEAN_10009042&willow_GLEAN_10009328	chr14&chr2	0.370762	0.399983
willow_GLEAN_10009043&willow_GLEAN_10009327	chr14&chr2	0.407826	0.187741
willow_GLEAN_10009044&willow_GLEAN_10009326	chr14&chr2	0.272906	0.0587493
willow_GLEAN_10009046&willow_GLEAN_10009324	chr14&chr2	0.351671	0.267487
willow_GLEAN_10016166&willow_GLEAN_10016874	chr14&chr2	0.376459	0.393492
willow_GLEAN_10016168&willow_GLEAN_10016875	chr14&chr2	0.278755	0.180255
willow_GLEAN_10016170&willow_GLEAN_10016876	chr14&chr2	0.277243	0.478867
willow_GLEAN_10016171&willow_GLEAN_10016877	chr14&chr2	0.386263	0.431867
willow_GLEAN_10016172&willow_GLEAN_10016878	chr14&chr2	0.278221	0.205201
willow_GLEAN_10016173&willow_GLEAN_10016879	chr14&chr2	0.28584	0.280701
willow_GLEAN_10016174&willow_GLEAN_10016880	chr14&chr2	0.43014	0.205116
willow_GLEAN_10016176&willow_GLEAN_10016882	chr14&chr2	0.232126	0.106438
willow_GLEAN_10016177&willow_GLEAN_10016883	chr14&chr2	0.287222	0.278215
willow_GLEAN_10016180&willow_GLEAN_10016886	chr14&chr2	0.497918	0.314671
willow_GLEAN_10016182&willow_GLEAN_10016888	chr14&chr2	0.63354	0.219967
willow_GLEAN_10016183&willow_GLEAN_10016889	chr14&chr2	0.552589	0.119739
willow_GLEAN_10016184&willow_GLEAN_10016891	chr14&chr2	0.426478	0.240806
willow_GLEAN_10016185&willow_GLEAN_10016892	chr14&chr2	0.259471	0.503279
willow_GLEAN_10016190&willow_GLEAN_10016894	chr14&chr2	0.210134	0.344559
willow_GLEAN_10016191&willow_GLEAN_10016896	chr14&chr2	0.32625	0.365333
willow_GLEAN_10016195&willow_GLEAN_10016898	chr14&chr2	0.367043	0.182887
willow_GLEAN_10016197&willow_GLEAN_10016899	chr14&chr2	0.275159	0.553887
willow_GLEAN_10016198&willow_GLEAN_10016900	chr14&chr2	0.325739	0.0905519
willow_GLEAN_10016199&willow_GLEAN_10016901	chr14&chr2	0.244183	0.290611
willow_GLEAN_10016200&willow_GLEAN_10016902	chr14&chr2	0.492834	0.292918
willow_GLEAN_10016205&willow_GLEAN_10016904	chr14&chr2	0.544773	0.182137
willow_GLEAN_10016208&willow_GLEAN_10016906	chr14&chr2	0.30651	0.322836
willow_GLEAN_10016209&willow_GLEAN_10016907	chr14&chr2	0.242785	0.0274643
willow_GLEAN_10016213&willow_GLEAN_10016908	chr14&chr2	0.273982	0.161424
willow_GLEAN_10016214&willow_GLEAN_10016909	chr14&chr2	0.365132	0.136831
willow_GLEAN_10016217&willow_GLEAN_10016910	chr14&chr2	0.262538	0.386834
willow_GLEAN_10016220&willow_GLEAN_10016913	chr14&chr2	0.381923	0.433897
willow_GLEAN_10016221&willow_GLEAN_10016914	chr14&chr2	0.496204	0.263412
willow_GLEAN_10016222&willow_GLEAN_10016915	chr14&chr2	0.589602	0.281452
willow_GLEAN_10016224&willow_GLEAN_10016916	chr14&chr2	0.484971	0.189057
willow_GLEAN_10016226&willow_GLEAN_10016918	chr14&chr2	0.43543	0.0585386
willow_GLEAN_10016230&willow_GLEAN_10016921	chr14&chr2	0.302262	0.319817
willow_GLEAN_10016232&willow_GLEAN_10016925	chr14&chr2	0.34708	0.311419
willow_GLEAN_10016233&willow_GLEAN_10016927	chr14&chr2	0.320558	0.340277
willow_GLEAN_10016234&willow_GLEAN_10016928	chr14&chr2	0.278775	0.367432
willow_GLEAN_10016240&willow_GLEAN_10016932	chr14&chr2	0.409427	0.219253
willow_GLEAN_10016242&willow_GLEAN_10016935	chr14&chr2	0.315592	0.178792
willow_GLEAN_10016244&willow_GLEAN_10016936	chr14&chr2	0.448898	0.239494
willow_GLEAN_10016245&willow_GLEAN_10016937	chr14&chr2	0.301605	0.124597
willow_GLEAN_10016246&willow_GLEAN_10016938	chr14&chr2	0.257858	0.300536
willow_GLEAN_10016248&willow_GLEAN_10016939	chr14&chr2	0.377579	0.447695
willow_GLEAN_10016249&willow_GLEAN_10016941	chr14&chr2	0.238079	0.531531
willow_GLEAN_10016250&willow_GLEAN_10016943	chr14&chr2	0.352421	0.251461
willow_GLEAN_10016253&willow_GLEAN_10016946	chr14&chr2	0.583995	0.265918
willow_GLEAN_10016254&willow_GLEAN_10016948	chr14&chr2	0.269398	0.266989
willow_GLEAN_10016256&willow_GLEAN_10016949	chr14&chr2	0.382391	0.290611
willow_GLEAN_10016261&willow_GLEAN_10016952	chr14&chr2	0.401779	0.206886
willow_GLEAN_10016263&willow_GLEAN_10016954	chr14&chr2	0.544292	0.331239
willow_GLEAN_10016266&willow_GLEAN_10016959	chr14&chr2	0.363945	0.217235
willow_GLEAN_10016269&willow_GLEAN_10016963	chr14&chr2	0.295311	0.117414
willow_GLEAN_10016271&willow_GLEAN_10016966	chr14&chr2	0.296978	0.287767
willow_GLEAN_10016273&willow_GLEAN_10016967	chr14&chr2	0.121337	0.540677
willow_GLEAN_10016274&willow_GLEAN_10016968	chr14&chr2	0.331537	0.137206
willow_GLEAN_10018664&willow_GLEAN_10020055	chr14&chr2	0.262621	0.264989
willow_GLEAN_10018668&willow_GLEAN_10020073	chr14&chr2	0.304307	0.266668
willow_GLEAN_10018673&willow_GLEAN_10020069	chr14&chr2	0.352153	0.305583
willow_GLEAN_10018676&willow_GLEAN_10020067	chr14&chr2	0.444608	0.236868
willow_GLEAN_10018676&willow_GLEAN_10020067	chr14&chr2	0.444608	0.236868
willow_GLEAN_10018677&willow_GLEAN_10020064	chr14&chr2	0.348049	0.143392
willow_GLEAN_10018678&willow_GLEAN_10020062	chr14&chr2	0.322659	0.235093
willow_GLEAN_10018679&willow_GLEAN_10020061	chr14&chr2	0.311733	0.145467
willow_GLEAN_10018686&willow_GLEAN_10020057	chr14&chr2	0.289035	0.21662
willow_GLEAN_10018687&willow_GLEAN_10020074	chr14&chr2	0.241572	0.710809
willow_GLEAN_10018689&willow_GLEAN_10020078	chr14&chr2	0.29598	0.308838
willow_GLEAN_10018690&willow_GLEAN_10020079	chr14&chr2	0.385669	0.16411
willow_GLEAN_10018692&willow_GLEAN_10020083	chr14&chr2	0.297127	0.252709
willow_GLEAN_10018693&willow_GLEAN_10020084	chr14&chr2	0.259446	0.223907
willow_GLEAN_10018694&willow_GLEAN_10020085	chr14&chr2	0.383778	0.309275
willow_GLEAN_10018697&willow_GLEAN_10020086	chr14&chr2	0.247038	0.267046
willow_GLEAN_10018698&willow_GLEAN_10020087	chr14&chr2	0.329158	0.424091
willow_GLEAN_10018700&willow_GLEAN_10020089	chr14&chr2	0.509392	0.345103
willow_GLEAN_10018861&willow_GLEAN_10019892	chr14&chr2	0.248005	0.22791
willow_GLEAN_10018862&willow_GLEAN_10019894	chr14&chr2	0.458408	0.470363
willow_GLEAN_10018863&willow_GLEAN_10019895	chr14&chr2	0.26866	0.0986552
willow_GLEAN_10018865&willow_GLEAN_10019900	chr14&chr2	0.30618	0.473044
willow_GLEAN_10018866&willow_GLEAN_10019901	chr14&chr2	0.493027	0.112411
willow_GLEAN_10018867&willow_GLEAN_10019902	chr14&chr2	0.428105	0.230219
willow_GLEAN_10018868&willow_GLEAN_10019903	chr14&chr2	0.525259	0.243244
willow_GLEAN_10018874&willow_GLEAN_10019906	chr14&chr2	0.318186	0.239728
willow_GLEAN_10018877&willow_GLEAN_10019908	chr14&chr2	0.414511	0.158235
willow_GLEAN_10018880&willow_GLEAN_10019910	chr14&chr2	0.511896	0.32952
willow_GLEAN_10018881&willow_GLEAN_10019911	chr14&chr2	0.348646	0.347256
willow_GLEAN_10018882&willow_GLEAN_10019912	chr14&chr2	0.347245	0.391442
willow_GLEAN_10018883&willow_GLEAN_10019913	chr14&chr2	0.282736	0.451059
willow_GLEAN_10018885&willow_GLEAN_10019914	chr14&chr2	0.454377	0.515298
willow_GLEAN_10018886&willow_GLEAN_10019915	chr14&chr2	0.237928	0.223274
willow_GLEAN_10018887&willow_GLEAN_10019918	chr14&chr2	0.273276	0.460052
willow_GLEAN_10018889&willow_GLEAN_10019921	chr14&chr2	0.326533	0.168603
willow_GLEAN_10018890&willow_GLEAN_10019922	chr14&chr2	0.403244	0.17549
willow_GLEAN_10018891&willow_GLEAN_10019925	chr14&chr2	0.384983	0.243063
willow_GLEAN_10018892&willow_GLEAN_10019926	chr14&chr2	0.742631	0.347435
willow_GLEAN_10018894&willow_GLEAN_10019929	chr14&chr2	0.337295	0.0884907
willow_GLEAN_10018895&willow_GLEAN_10019931	chr14&chr2	0.293429	0.439272
willow_GLEAN_10018899&willow_GLEAN_10019933	chr14&chr2	0.227899	0.519081
willow_GLEAN_10018905&willow_GLEAN_10019935	chr14&chr2	0.557756	0.123235
willow_GLEAN_10018906&willow_GLEAN_10019939	chr14&chr2	0.32042	0.137806
willow_GLEAN_10018907&willow_GLEAN_10019940	chr14&chr2	0.451817	0.506536
willow_GLEAN_10018908&willow_GLEAN_10019942	chr14&chr2	0.508831	0.299855
willow_GLEAN_10018909&willow_GLEAN_10019944	chr14&chr2	0.39433	0.17668
willow_GLEAN_10018910&willow_GLEAN_10019945	chr14&chr2	0.264915	0.199839
willow_GLEAN_10018911&willow_GLEAN_10019946	chr14&chr2	0.275158	0.313744
willow_GLEAN_10018914&willow_GLEAN_10019947	chr14&chr2	0.474905	0.438423
willow_GLEAN_10018916&willow_GLEAN_10019951	chr14&chr2	0.340441	0.260442
willow_GLEAN_10018918&willow_GLEAN_10019953	chr14&chr2	0.352058	0.01218
willow_GLEAN_10018921&willow_GLEAN_10019956	chr14&chr2	0.297861	0.235346
willow_GLEAN_10018922&willow_GLEAN_10019957	chr14&chr2	0.294594	0.17235
willow_GLEAN_10018923&willow_GLEAN_10019958	chr14&chr2	0.248074	0.19008
willow_GLEAN_10002554&willow_GLEAN_10012578	chr14&chr7	0.57273	0.326675
willow_GLEAN_10002587&willow_GLEAN_10012587	chr14&chr7	0.196179	0.217168
willow_GLEAN_10002590&willow_GLEAN_10012591	chr14&chr7	0.467506	0.224951
willow_GLEAN_10008946&willow_GLEAN_10012598	chr14&chr7	0.210695	0.597692
willow_GLEAN_10008947&willow_GLEAN_10012600	chr14&chr7	0.462624	0.274838
willow_GLEAN_10008948&willow_GLEAN_10012601	chr14&chr7	0.391491	0.330634
willow_GLEAN_10008949&willow_GLEAN_10012603	chr14&chr7	0.281319	0.431873
willow_GLEAN_10008951&willow_GLEAN_10012604	chr14&chr7	0.351587	0.410341
willow_GLEAN_10008952&willow_GLEAN_10012606	chr14&chr7	0.296468	0.507372
willow_GLEAN_10008954&willow_GLEAN_10012607	chr14&chr7	0.415879	0.202935
willow_GLEAN_10008955&willow_GLEAN_10012608	chr14&chr7	0.351412	0.160935
willow_GLEAN_10008958&willow_GLEAN_10012611	chr14&chr7	0.368088	0.140912
willow_GLEAN_10009663&willow_GLEAN_10012435	chr15&chr1	0.324809	0.233264
willow_GLEAN_10009666&willow_GLEAN_10012436	chr15&chr1	0.671379	0.0829538
willow_GLEAN_10009668&willow_GLEAN_10012439	chr15&chr1	0.309123	0.0585036
willow_GLEAN_10009670&willow_GLEAN_10012442	chr15&chr1	0.552088	0.354071
willow_GLEAN_10009672&willow_GLEAN_10012443	chr15&chr1	0.703043	0.215404
willow_GLEAN_10009673&willow_GLEAN_10012446	chr15&chr1	0.319817	0.144833
willow_GLEAN_10009674&willow_GLEAN_10012447	chr15&chr1	0.3028	0.762731
willow_GLEAN_10009675&willow_GLEAN_10012448	chr15&chr1	0.328433	0.187433
willow_GLEAN_10009676&willow_GLEAN_10012450	chr15&chr1	0.350025	0.200736
willow_GLEAN_10009677&willow_GLEAN_10012451	chr15&chr1	0.285292	0.289637
willow_GLEAN_10009678&willow_GLEAN_10012452	chr15&chr1	0.382896	0.252555
willow_GLEAN_10009679&willow_GLEAN_10012457	chr15&chr1	0.502251	0.172429
willow_GLEAN_10009681&willow_GLEAN_10012458	chr15&chr1	0.321585	0.162268
willow_GLEAN_10009683&willow_GLEAN_10012459	chr15&chr1	0.644318	0.176104
willow_GLEAN_10009687&willow_GLEAN_10012460	chr15&chr1	0.365005	0.137741
willow_GLEAN_10009691&willow_GLEAN_10012465	chr15&chr1	0.465481	0.316269
willow_GLEAN_10009692&willow_GLEAN_10012466	chr15&chr1	0.450962	0.185538
willow_GLEAN_10009695&willow_GLEAN_10012471	chr15&chr1	0.316151	0.2275
willow_GLEAN_10009697&willow_GLEAN_10012472	chr15&chr1	0.265011	0.150555
willow_GLEAN_10009698&willow_GLEAN_10012474	chr15&chr1	0.325203	0.189035
willow_GLEAN_10009700&willow_GLEAN_10012475	chr15&chr1	0.346957	0.391613
willow_GLEAN_10009701&willow_GLEAN_10012476	chr15&chr1	0.532684	0.473271
willow_GLEAN_10009704&willow_GLEAN_10012477	chr15&chr1	0.434788	0.206991
willow_GLEAN_10009705&willow_GLEAN_10012478	chr15&chr1	0.396334	0.189507
willow_GLEAN_10009706&willow_GLEAN_10012479	chr15&chr1	0.384779	0.205232
willow_GLEAN_10009707&willow_GLEAN_10012483	chr15&chr1	0.509736	0.297786
willow_GLEAN_10009708&willow_GLEAN_10012484	chr15&chr1	0.604354	0.11934
willow_GLEAN_10009709&willow_GLEAN_10012486	chr15&chr1	0.186169	0.413595
willow_GLEAN_10009711&willow_GLEAN_10012488	chr15&chr1	0.247985	0.321219
willow_GLEAN_10009714&willow_GLEAN_10012490	chr15&chr1	0.34594	0.177224
willow_GLEAN_10009715&willow_GLEAN_10012493	chr15&chr1	0.482629	0.396073
willow_GLEAN_10009718&willow_GLEAN_10012496	chr15&chr1	0.33965	0.321674
willow_GLEAN_10009723&willow_GLEAN_10012497	chr15&chr1	0.295209	0.189235
willow_GLEAN_10009724&willow_GLEAN_10012498	chr15&chr1	0.496817	0.150764
willow_GLEAN_10009725&willow_GLEAN_10012501	chr15&chr1	0.517298	0.305417
willow_GLEAN_10009727&willow_GLEAN_10012504	chr15&chr1	0.421947	0.249114
willow_GLEAN_10009730&willow_GLEAN_10012507	chr15&chr1	0.271729	0.214259
willow_GLEAN_10009731&willow_GLEAN_10012508	chr15&chr1	0.274735	0.655762
willow_GLEAN_10009733&willow_GLEAN_10012509	chr15&chr1	0.350672	0.305748
willow_GLEAN_10009734&willow_GLEAN_10012510	chr15&chr1	0.654561	0.24522
willow_GLEAN_10009739&willow_GLEAN_10012512	chr15&chr1	0.324539	0.232269
willow_GLEAN_10009740&willow_GLEAN_10012513	chr15&chr1	0.300389	0.228982
willow_GLEAN_10009741&willow_GLEAN_10012514	chr15&chr1	0.34061	0.124579
willow_GLEAN_10009744&willow_GLEAN_10012515	chr15&chr1	0.259151	0.108183
willow_GLEAN_10009745&willow_GLEAN_10012516	chr15&chr1	0.343911	0.380024
willow_GLEAN_10009746&willow_GLEAN_10012518	chr15&chr1	0.355459	0.215879
willow_GLEAN_10009748&willow_GLEAN_10012519	chr15&chr1	0.30679	0.0585695
willow_GLEAN_10009752&willow_GLEAN_10012521	chr15&chr1	0.517974	0.200778
willow_GLEAN_10009753&willow_GLEAN_10012522	chr15&chr1	0.297853	0.215916
willow_GLEAN_10009754&willow_GLEAN_10012524	chr15&chr1	0.326663	0.325146
willow_GLEAN_10009756&willow_GLEAN_10012526	chr15&chr1	0.169423	0.761559
willow_GLEAN_10009757&willow_GLEAN_10012527	chr15&chr1	0.366178	0.424563
willow_GLEAN_10009762&willow_GLEAN_10012531	chr15&chr1	0.255303	0.0838899
willow_GLEAN_10009765&willow_GLEAN_10012533	chr15&chr1	0.392815	0.239766
willow_GLEAN_10009767&willow_GLEAN_10012535	chr15&chr1	0.709479	0.238628
willow_GLEAN_10009769&willow_GLEAN_10012536	chr15&chr1	0.331569	0.0495102
willow_GLEAN_10009771&willow_GLEAN_10012540	chr15&chr1	0.304641	0.389129
willow_GLEAN_10009772&willow_GLEAN_10012541	chr15&chr1	0.383878	0.186298
willow_GLEAN_10009773&willow_GLEAN_10012542	chr15&chr1	0.648897	0.269977
willow_GLEAN_10009775&willow_GLEAN_10012545	chr15&chr1	0.283991	0.226935
willow_GLEAN_10009778&willow_GLEAN_10012550	chr15&chr1	0.316651	0.271272
willow_GLEAN_10009781&willow_GLEAN_10012553	chr15&chr1	0.430002	0.131396
willow_GLEAN_10009782&willow_GLEAN_10012554	chr15&chr1	0.466328	0.225417
willow_GLEAN_10009784&willow_GLEAN_10012557	chr15&chr1	0.362953	0.351139
willow_GLEAN_10009786&willow_GLEAN_10012558	chr15&chr1	0.296319	0.448818
willow_GLEAN_10002515&willow_GLEAN_10019819	chr15&chr12	0.346645	0.287929
willow_GLEAN_10002518&willow_GLEAN_10019815	chr15&chr12	0.334801	0.127357
willow_GLEAN_10002519&willow_GLEAN_10019813	chr15&chr12	0.313303	0.354631
willow_GLEAN_10002522&willow_GLEAN_10019812	chr15&chr12	0.413112	0.240709
willow_GLEAN_10002845&willow_GLEAN_10019831	chr15&chr12	0.258396	0.317005
willow_GLEAN_10002847&willow_GLEAN_10019827	chr15&chr12	0.538911	0.369247
willow_GLEAN_10002848&willow_GLEAN_10019826	chr15&chr12	0.255747	0.262618
willow_GLEAN_10002849&willow_GLEAN_10019825	chr15&chr12	0.599741	0.148727
willow_GLEAN_10002912&willow_GLEAN_10004485	chr15&chr12	0.411115	0.352274
[truncated: 3,162 more rows]
