# Supplementary material for: Uneven selection pressure accelerating divergence of Populus and Salix
Source: Hortic Res. 2019 Apr 6;6:37. doi: 10.1038/s41438-019-0121-y (PMC6450953; doi:10.1038/s41438-019-0121-y)
Supplement: Supplementary file 6 — The PGRS under unusual selection pressure in the genome of P. trichocarpaand S. suchowensis [file 41438_2019_121_MOESM6_ESM.xlsx]

## Sheet: Sheet1
	Gene groups	Fuction
Gene groups under purifying selection	Potri.008G013200.1&Potri.010G245400.1	ribosomal protein S28
	Potri.005G026000.1&Potri.013G017600.1	Ribosomal protein S21e
	Potri.001G118100.1&Potri.003G114800.1	ribosomal protein S15A
	Potri.001G069100.1&Potri.003G161200.1	ribosomal protein S27
	Potri.006G260500.1&Potri.018G022100.1	Ribosomal protein L39 family protein
	Potri.006G188500.1&Potri.018G112300.1	Ribosomal protein L39 family protein
	Potri.008G044400.1&Potri.010G217100.1	Ribosomal protein S12/S23 family protein
	Potri.008G171200.1&Potri.010G066400.1	Ribosomal protein L14p/L23e family protein
	Potri.002G141500.1&Potri.014G057300.1	Ribosomal protein L23/L15e family protein
	Potri.004G196500.1&Potri.009G158700.1	Ribosomal protein L7Ae/L30e/S12e/Gadd45 family protein
	Potri.002G204300.1&Potri.014G129100.1	Small nuclear ribonucleoprotein family protein
	Potri.001G269500.1&Potri.009G064000.1	Small nuclear ribonucleoprotein family protein
	Potri.001G277900.1&Potri.009G072500.1	Small nuclear ribonucleoprotein family protein
	Potri.008G047500.1&Potri.010G213900.1	Histone superfamily protein
	Potri.002G026800.1&Potri.005G235700.1	Histone superfamily protein
	Potri.005G072300.1&Potri.007G096700.1	Histone superfamily protein
	Potri.012G033000.1&Potri.015G023300.1	ubiquitin-conjugating enzyme 10
	Potri.012G024300.1&Potri.015G007100.1	Ubiquitin supergroup;Ribosomal protein L40e
	Potri.006G026700.1&Potri.016G024700.1	calmodulin 5
	Potri.012G122700.1&Potri.015G122400.1	proteasome subunit PAB1
	Potri.012G078000.1&Potri.015G073300.1	hypoxia-responsive family protein / zinc finger (C3HC4-type RING finger) family protein
	Potri.002G103400.1&Potri.005G158000.1	conserved peptide upstream open reading frame 37
	Potri.005G084900.1&Potri.007G080400.1	RNA polymerase II, Rpb4, core protein
	Potri.001G277700.1&Potri.009G072300.1	PHF5-like protein
	Potri.004G163400.1&Potri.009G125000.1	ATPase, F0/V0 complex, subunit C protein
	willow_GLEAN_10018089&willow_GLEAN_10022495	Histone H3.2
	willow_GLEAN_10004901&willow_GLEAN_10012649	Histone H4
	willow_GLEAN_10019582&willow_GLEAN_10024775	40S ribosomal protein S23
	willow_GLEAN_10023504&willow_GLEAN_10025233	40S ribosomal protein S27-2
	willow_GLEAN_10012233&willow_GLEAN_10019681	Ubiquitin-conjugating enzyme E2 10
	willow_GLEAN_10019999&willow_GLEAN_10020351	Eukaryotic translation initiation factor 1A
	willow_GLEAN_10011299&willow_GLEAN_10022827	Calmodulin-related protein
	willow_GLEAN_10009504&willow_GLEAN_10011091	Serine/threonine-protein phosphatase PP2A catalytic subunit
Gene groups under positive selection	Potri.001G403500.1&Potri.011G122600.1	Protein of unknown function
	Potri.001G194300.1&Potri.003G045400.1	anoctamin-like protein
	Potri.004G031700.1&Potri.011G031100.1	C-terminal cysteine residue is changed to a serine 1
	Potri.006G188200.1&Potri.018G111500.1	Calcineurin-like metallo-phosphoesterase superfamily protein
	Potri.003G013700.1&Potri.003G028200.1	receptor like protein
	Potri.012G095700.1&Potri.015G093200.1	P-loop containing nucleoside triphosphate hydrolases superfamily protein
	Potri.006G182200.1&Potri.018G104300.1	multipolar spindle 1
	Potri.007G132300.1&Potri.017G023600.1	Plant protein of unknown function (DUF247)
	Potri.008G173000.1&Potri.010G064500.1	Transmembrane protein
	Potri.001G230900.1&Potri.009G024300.1	Transcription termination factor like
	Potri.001G297100.1&Potri.009G091400.1	Uncharacterised conserved protein UCP015417, vWA
	Potri.001G080000.1&Potri.003G150600.1	oleosin 1
	Potri.001G351500.1&Potri.017G072100.1	zinc finger (CCCH-type) family protein / RNA recognition motif (RRM)-containing protein
	Potri.002G202000.1&Potri.014G126600.1	glutamic acid-rich protein
	Potri.006G257600.1&Potri.018G024100.1	Beta-1,3-N-Acetylglucosaminyltransferase family protein
	Potri.004G126300.1&Potri.017G083600.1	Retrotransposon protein, putative
	Potri.004G196000.1&Potri.009G158100.1	Bifunctional inhibitor/lipid-transfer protein/seed storage 2S albumin superfamily protein
	Potri.006G092500.1&Potri.016G104300.1	Bifunctional inhibitor/lipid-transfer protein/seed storage 2S albumin superfamily protein
	Potri.008G225900.1&Potri.010G014000.1	BTB/POZ domain-containing protein
	Potri.008G193100.1&Potri.010G036800.1	NAD(P)-linked oxidoreductase superfamily protein
	Potri.006G211600.1&Potri.016G078700.1	transmembrane protein, putative
	Potri.004G181000.1&Potri.009G140700.1	Transmembrane amino acid transporter family protein
	Potri.001G192300.1&Potri.003G032700.1	methyl-CPG-binding domain 11
	Potri.002G024900.1&Potri.005G236500.1	uncharacterized protein LOC7479693 isoform X1
	Potri.017G019400.1&Potri.017G025500.1	Plant protein of unknown function (DUF247)
	Potri.003G014000.1&Potri.003G027400.1	mediator of RNA polymerase II transcription subunit 15a-like isoform X2
	Potri.003G013800.1&Potri.003G028000.1	mediator of RNA polymerase II transcription subunit 15a isoform X1
	Potri.001G107000.1&Potri.003G124400.1	Remorin family protein
	Potri.017G019300.1&Potri.017G025200.1	Plant protein of unknown function (DUF247)
	Potri.001G405300.1&Potri.011G124700.1	HAL2-like
	Potri.011G074700.1&Potri.013G137300.1	photosynthetic electron transfer B
	Potri.008G173200.1&Potri.010G064200.1	AWPM-19-like family protein
	Potri.002G070800.1&Potri.005G188800.1	Nuclear transport factor 2 (NTF2) family protein
	Potri.002G191200.1&Potri.014G116400.1	dihydroorotate dehydrogenase
	Potri.004G191000.1&Potri.009G153000.1	HSP20-like chaperones superfamily protein
	Potri.008G057000.1&Potri.010G202600.1	None
	Potri.006G182400.1&Potri.018G104400.1	None
	Potri.004G148200.1&Potri.009G109300.1	None
	Potri.006G106700.1&Potri.016G132100.1	None
	Potri.005G027500.1&Potri.013G019700.1	None
	Potri.006G047800.1&Potri.016G044000.1	None
	Potri.008G112100.1&Potri.010G137500.1	None
	Potri.005G001100.1&Potri.013G000200.1	None
	Potri.006G165500.1&Potri.018G090000.1	None
	Potri.002G223100.1&Potri.014G162800.1	None
	Potri.005G034000.1&Potri.013G023500.1	None
	Potri.013G045500.1&Potri.019G016100.1	None
	Potri.007G113900.1&Potri.017G046800.1	None
	Potri.001G077400.1&Potri.003G152200.1	None
	Potri.001G004900.1&Potri.003G220000.1	None
	Potri.004G045900.1&Potri.011G054100.1	None
	Potri.001G207600.1&Potri.003G022400.1	None
	willow_GLEAN_10015913&willow_GLEAN_10022198	None
	willow_GLEAN_10009607&willow_GLEAN_10021857	None
	willow_GLEAN_10011714&willow_GLEAN_10016603	None
